# Supplementary material for: Effects of vasoactive drugs on crystalloid fluid kinetics in septic sheep
Source: PLoS One. 2017 Feb 23;12(2):e0172361. doi: 10.1371/journal.pone.0172361 (PMC5322902; doi:10.1371/journal.pone.0172361)
Supplement: S1 Dataset — (XLS) [file pone.0172361.s001.xls]

## Sheet: Esmolol
					kg	cm	m2	ml			mmHg	mmHg	mmHg	mmHg	bpm
NO	Date	Time	Time interval	Event	Body weight	length	BSA	Urine output	Blood gas	CVP	CVP	SBP	DBP	MAP	HR	CO	CI	SV	SVI	SVV		PH	PCO2	PO2	Na+	k+	ca2+	Glu	Lac	Hct	Ca2+	HCO3-	TCO2	BE	SO2	Hb
12	2015.1.20	1899-12-31 10:05:00	0	CLP	16.5	90	0.62		1	5		78	51	59	88	5	8.2	57	92	22		7.49	33	578	145	3.5	1.03	72	1.3	33	1.07	25.1	26.1	1.8	100	11.9
		1899-12-31 10:05:00	0	LPS
		1899-12-31 10:10:00	5							6		76	54	61	88	4.1	6.7	47	76	18
		1899-12-31 10:15:00	10						2			135	102	112	100	5.1	8.2	52	84	20		7.47	36	602	143	3.8	0.8	66	1.2	35	0.82	26.2	27.3	2.5	100	12.6
		1899-12-31 10:20:00	15							6		129	92	102	103	7.1	11.4	68	110	13
		1899-12-31 10:25:00	20						3	7		138	97	108	103	9.2	14.9	89	143	18		7.41	40	573	143	3.1	0.8	67	1.2	39	0.8	25.4	26.6	0.8	100	14
		1899-12-31 10:30:00	25							9		110	75	87	112	9.5	15.5	86	139	11
		1899-12-31 10:35:00	30						4	8		96	66	76	107	9.8	15.9	92	149	13		7.42	41	564	145	3.3	0.9	59	1.2	38	0.91	26.6	27.9	2.1	100	13.7
		1899-12-31 10:40:00	35							7		95	67	77	104	7.4	12	71	116	15
		1899-12-31 10:45:00	40						5	4		148	100	120	113	6.9	11.2	60	97	16		7.4	43	578	146	3.2	0.83	66	1.5	38	0.83	26.6	27.9	1.8	100	13.7
		1899-12-31 10:50:00	45							5		80	44	57	104	12.9		120	194	19
		1899-12-31 10:55:00	50	Esmolol					6	5		144	93	107	133	19.5		149		17		7.45	37	578	145	3	0.86	76	1.4	38	0.88	25.7	26.8	1.7	100	13.7
		1899-12-31 11:00:00	55							5		78	42	54	113	14.6		128		22
		1899-12-31 11:05:00	60	septic model				20	7,8	6		117	72	87	119	10.9	17.7	92	149	17		7.47	34	567	144	2.9	0.85	76	1.6	36	0.87	24.7	25.7	1	100	13
			0	fluid infusion																		7.47	34	487	145	2.9	0.82	72	1.6	37	0.84	24.7	25.7	1	100	13.3
		1899-12-31 11:10:00	5						9	5		111	55	73	115	19.4		167		12		7.46	35	522	145	2.8	0.9	70	2.2	36	0.92	24.9	26	1.1	100	13
		1899-12-31 11:15:00	10						10	6		97	48	46	118			175		12		7.44	36	583	145	2.6	0.94	66	2.5	34	0.96	24.5	25.6	0.3	100	12.2
		1899-12-31 11:20:00	15						11	6		91	48	64	117	17.2		146		16		7.45	35	597	145	2.5	0.95	64	2.5	33	0.97	24.3	25.4	0.3	100	11.9
		1899-12-31 11:25:00	20						12	6		94	52	67	119	17.9		151		13		7.44	36	596	145	2.6	0.97	59	2.5	32	0.99	24.5	25.6	0.3	100	11.5
		1899-12-31 11:30:00	25						13	6		90	50	66	121	17		142		13		7.45	34	592	144	2.5	0.88	54	2.7	31	0.9	23.6	24.6	-0.4	100	11.2
		1899-12-31 11:35:00	30						14	6		90	48	66	120	18.3		152		13		7.45	33	453	143	2.5	0.86	44	2.6	29	0.88	22.9	23.9	-1.1	100	10.4
		1899-12-31 11:40:00	35						15	4		88	48	63	121	18.1		147		14		7.45	35	572	144	2.5	0.84	44	2.3	30	0.86	24.3	25.4	0.3	100	10.8
		1899-12-31 11:45:00	40						16	4		89	49	64	125	16.1		131		17		7.45	36	570	145	2.6	0.95	42	2.1	31	0.97	25	26.1	1	100	11.2
		1899-12-31 11:50:00	45						17	5		126	80	97	124	11.4	18.5	115	186	17		7.43	39	567	145	2.9	0.9	47	2.1	33	0.91	25.9	27.1	1.6	100	11.9
		1899-12-31 11:55:00	50						18	4		72	80	56	117	14.3		121	196	18		7.41	41	568	147	2.8	0.92	56	2.1	34	0.92	26	27.3	1.4	100	12.2
		1899-12-31 12:00:00	55						19	4		95	56	71	115	12.4		107	173	14		7.39	42	537	146	2.9	0.93	54	2.1	32	0.93	25.4	26.7	0.4	100	11.5
		1899-12-31 12:05:00	60						20	3		99	54	70	120	18.8		184		13		7.38	43	563	146	3.1	0.9	60	2.2	33	0.89	25.4	26.7	0.3	100	11.9
		1899-12-31 12:15:00	70						21	3		91	54	69	124	13.1		105	171	16		7.48	34	583	144	3.2	0.91	70	2.5	33	0.94	25.3	26.3	1.8	100	11.9
		1899-12-31 12:25:00	80						22	4		87	54	65	122	13.3		107	182	17		7.49	32	551	143	3	0.81	65	2.5	33	0.84	24.4	25.4	1.1	100	11.9
		1899-12-31 12:35:00	90						23	4		82	49	61	118	11.7	19	100	161	14		7.46	36	539	142	3.1	0.85	62	2.4	34	0.87	25.6	26.7	1.8	100	12.2
		1899-12-31 12:45:00	100						24	4		82	51	63	113	9.5	15.5	85	137	14		7.44	38	521	145	3.1	0.87	55	2.2	34	0.88	25.1	27	1.6	100	12.2
		1899-12-31 12:55:00	110						25	3		81	52	63	111	9.2	14.9	83	134	14		7.43	38	459	144	3.1	0.81	50	2	34	0.82	25.2	26.4	0.9	100	12.2
		1899-12-31 13:05:00	120						26	4		135	97	112	106	9.1	14.7	84	136	19		7.42	38	241	145	3.1	0.84	47	1.9	35	0.85	24.6	25.8	0.1	100	12.6
		1899-12-31 13:15:00	130						27	4		108	74	86	106	11	17.8	104	147	13		7.45	36	285	144	3.3	0.78	54	2.1	36	0.8	25	26.1	1	100	13
		1899-12-31 13:25:00	140						28	5		89	59	70	102	8.9	14.5	88	142	17		7.46	37	256	143	3.4	0.8	51	2	36	0.83	26.3	27.4	2.5	100	13
		1899-12-31 13:35:00	150					60	29	2		88	58	69	101	9.3	15	93	150	16		7.44	38	205	144	3.5	0.78	49	2	36	0.79	25.8	27	1.6	100	13
9	2015.1.18
		1899-12-31 16:50:00	0	CLP	14	86	0.56		1	3		115	85	99	100	9.9	17.7	81	146	16		7.56	32	492	138	3.3	0.49	228	2.1	34	0.52	28.7	29.7	6.5	100	12.2
		1899-12-31 16:50:00	0	LPS
		1899-12-31 16:55:00	5							3		127	78	92	121	11.4	0	95	166	12
		1899-12-31 17:00:00	10						2			127	79	93	122	11.4		93	167	12		7.51	37	525	137	2.7	0.41	192	1.6	34	0.43	29.5	30.6	6.5	100	12.2
		1899-12-31 17:05:00	15							4		130	84	98	120	11.4		90	162	12
		1899-12-31 17:10:00	20						3	4		127	85	98	134	12.2		91	164	20		7.48	37	581	141	2.4	0.48	175	1.6	35	0.5	27.6	28.7	4.1	100	12.6
		1899-12-31 17:15:00	25							5		133	80	96	144	11.4
		1899-12-31 17:20:00	30						4	5		130	77	92	146	19.3		132		11		7.47	35	599	142	2.2	0.4	155	2	3.7	0.41	25.5	26.6	1.8	100	13.3
		1899-12-31 17:25:00	35							5		131	76	92	144	19		133		11
		1899-12-31 17:30:00	40						5	2		128	75	90	144	18.8		132		11		7.46	22	478	149	102	0.34	78	1.2	29	0.354	15.6	16.3	-8.2	100	10.4
		1899-12-31 17:35:00	45							3		123	73	87	129	14.1		192		11
		1899-12-31 17:40:00	50	Esmolol					6	3		116	46	80	116	11.4		98	176	10		7.44	38	585	140	2.4	0.5	158	2.4	39	0.51	25.8	27	1.6	100	14
		1899-12-31 17:45:00	55							4		114	63	78	111	11.4		103	185	11
		1899-12-31 17:50:00	60	septic model				5.5	7,8	3		107	53	67	122	14.1		115		13		7.44	37	550	140	2.6	0.45	156	1.9	38	0.46	25.1	26.2	0.9	100	13.7
		1899-12-31 17:50:00	0	fluid infusion																		7.44	37	550	140	2.6	0.45	156	1.9	38	0.46	25.1	26.2	0.9	100	13.7
		1899-12-31 17:55:00	5						9	5		97	47	64	94	10.7	19.2	113		13		7.44	37	601	139	2.7	0.48	149	2.5	36	0.49	25.1	26.2	0.9	100	13
		1899-12-31 18:00:00	10						10	5		118	52	73	87	11.7		138		14		7.44	38	587	142	2.6	0.55	143	2.6	36	0.56	25.8	27	1.6	100	13
		1899-12-31 18:05:00	15						11	5		121	46	68	87	13.7		158		14		7.43	39	583	143	2.5	0.54	136	2.6	35	0.55	25.9	27.1	1.6	100	12.6
		1899-12-31 18:10:00	20						12	6		124	43	67	89	15.7		178		13		7.41	40	556	141	2.4	0.58	136	2.7	34	0.58	25.4	26.6	0.8	100	12.2
		1899-12-31 18:15:00	25						13	5		125	44	68	88	16		781		14		7.41	40	546	145	2.4	0.6	121	2.7	34	0.6	25.4	26.6	0.8	100	12.2
		1899-12-31 18:20:00	30						14	6		125	42	66	90	16.8		182		11		7.4	42	456	141	2.3	0.59	124	2.7	33	0.59	26	27.3	1.2	100	11.9
		1899-12-31 18:25:00	35						15	5		119	42	63	92	16.3		176		14		7.39	42	354	145	2.3	0.61	125	2.2	34	0.61	25.4	26.7	0.4	100	12.2
		1899-12-31 18:30:00	40						16	5		115	43	62	96	15.2		160		14		7.38	44	321	144	2.5	0.64	122	1.9	34	0.63	26	27.4	0.9	100	12.2
		1899-12-31 18:35:00	45						17	5		105	45	63	97	12.9		132		15		7.38	45	280	145	2.4	0.58	123	1.8	35	0.58	26.6	28	1.5	100	12.6
		1899-12-31 18:40:00	50						18	5		91	38	53	90	13.3		144		17		.7.38	44	292	143	2.5	0.56	120	1.6	34	0.56	26	17.4	0.9	100	12.2
		1899-12-31 18:45:00	55						19	5		84	32	45	84	10.6	19	127		15		7.37	46	236	142	2.7	0.58	116	1.6	33	0.57	26.6	28	1.3	100	11.9
		1899-12-31 18:50:00	60						20	5		63	31	39	80	3.6	6.6	46	82	15		7.39	43	307	142	2.6	0.58	113	1.6	32	0.58	26	27.3	1	100	11.5
		1899-12-31 19:00:00	70						21	0		76	31	42	83	6.6	15	100	180	20		7.35	48	151	142	2.9	0.55	127	1.8	33	0.54	26.5	28	0.9	99	11.9
		1899-12-31 19:10:00	80						22	1		59	30	38	80	3.6	6.4	45	181	19		7.39	39	318	143	2.8	0.57	126	1.8	32	0.57	23.6	24.8	-1.4	100	11.5
		1899-12-31 19:20:00	90						23	2		63	31	41	80	4	7.4	52	93	18		7.38	40	335	142	2.8	0.53	123	1.9	32	0.53	23.7	24.9	-1.4	100	11.5
		1899-12-31 19:30:00	100						24	2		69	34	44	80	4.6	8..5	59	106	17		7.37	41	301	144	2.8	0.59	113	1.7	33	0.58	23.7	25	-1.6	100	11.9
		1899-12-31 19:40:00	110						25	0		69	30	40	80	4.4	13.3	93	167	16		7.36	40	299	143	2.9	0.48	120	2.3	34	0.47	22.6	23.8	-2.8	100	12.2
		1899-12-31 19:50:00	120						26	2		74	36	49	80	5.5	9.8	68	123	18		7.36	38	349	142	3.2	0.57	117	2.2	34	0.56	21.5	22.7	-3.9	100	12.2
		1899-12-31 20:00:00	130						27	1		79	39	51	80	4.4	3.4	93	169	16		7.36	40	330	141	3	0.52	116	2.4	35	0.51	22.6	23.8	-2.8	100	12.6
		1899-12-31 20:10:00	140						28	2		80	39	52	81	7.5	13.5	94	173	18		7.36	39	368	144	3.1	0.56	109	2.4	36	0.55	22	23.2	-3.4	100	13
		1899-12-31 20:20:00	150					10.5	29	1		77	38	50	79	6.6	11.8	83	150	22		7.37	39	384	141	3.2	0.59	101	2.5	35	0.58	22.5	23.7	-2.8	100	12
18	2015.1.30	1899-12-31 09:30:00	0	CLP	22.5	100	0.76		1													7.44	38	550	140	2.7	0.32	125	0.8	39	0.33	25.8	27	1.6	100	14
		1899-12-31 09:30:00	0	LPS						9		101	69	78	67	4.8	6.3	72	95	17
		1899-12-31 09:35:00	5							12		87	60	70	65	3.7	4.8	61	81	21
		1899-12-31 09:40:00	10						2	14		132	104	107	83	4.3	6	51	67	18		7.48	32	606	142	3.1	0.36	130	1	41	0.37	23.8	24.8	0.3	100	14.8
		1899-12-31 09:45:00	15							12		114	82	94	93	7.5	9.9	81	106	13
		1899-12-31 09:50:00	20						3	10		129	87	99	82	7.8	10.2	94	123	15		7.49	32	605	141	2.7	0.32	129	1	41	0.33	24.4	25.4	1.1	100	14.8
		1899-12-31 09:55:00	25							10		112	78	90	97	9.2	12.2	95	125	13
		1899-12-31 10:00:00	30						4	10		116	79	91	100	10.2	13.4	102	134	14		7.5	31	593	142	2.4	0.34	120	1.1	40	0.35	24.2	25.2	1	100	14.4
		1899-12-31 10:05:00	35							10		121	74	91	102	12.6	16.6	124	163	13
		1899-12-31 10:10:00	40						5	10		120	69	86	108	15.3		142	187	13		7.49	32	591	144	2.3	0.36	112	1.2	41	0.37	24.4	25.4	1.1	100	14.8
		1899-12-31 10:15:00	45							10		113	65	81	117	16.9		146	191	15
		1899-12-31 10:20:00	50	Esmolol					6	5		104	60	74	122	13.7	18	113	148	18		7.5	30	579	143	2.2	0.29	100	1.2	41	0.3	23.4	24.3	0.2	100	14.8
		1899-12-31 10:25:00	55							9		90	53	65	121	10.2	13.4	84	110	21
		1899-12-31 10:30:00	60	septic model				33	7,8	9		80	47	57	121	8.9	11.7	73	96	22		7.51	29	583	144	2.2	0.33	97	1.2	41	0.35	23.1	24	0.1	100	14.8
		1899-12-31 10:30:00	0	fluid infusion																		7.51	27	489	144	2.1	0.26	89	1.2	39	0.27	21.5	22.3	-1.5	100	14
		1899-12-31 10:35:00	5						9	9		90	49	62	90	5.3	7	58	76	18		7.5	29	561	145	2.3	0.33	87	1.9	38	0.34	22.6	23.5	-0.6	100	13.7
		1899-12-31 10:40:00	10						10	15		98	42	59	72	10.5	13.8	147	194	14		7.48	32	572	143	2.4	0.34	100	2.2	38	0.35	23.8	24.8	0.3	100	13.7
		1899-12-31 10:45:00	15						11	18		93	40	58	75	9.3	12.3	124	163	13		7.47	32	581	142	2.2	0.31	109	2.5	35	0.32	23.3	24.3	-0.4	100	12.6
		1899-12-31 10:50:00	20						12	11		131	55	77	83	13	17.2	156		12		7.47	33	576	145	2.2	0.4	119	2.7	36	0.41	24	25	0.3	100	13
		1899-12-31 10:55:00	25						13	8		98	41	60	73	14.7	19.4	178		11		7.47	32	573	144	2.1	0.39	116	2.8	35	0.4	23.3	24.3	-0.4	100	12.6
		1899-12-31 11:00:00	30						14	9		102	45	65	85	13.9	18.3	163		10		7.49	31	582	141	2	0.33	109	2.9	33	0.34	23.6	24.6	0.3	100	11.9
		1899-12-31 11:05:00	35						15	12		100	46	65	89	15.1	19.8	169		11		7.49	31	593	143	2	0.36	106	2.4	34	0.37	23.6	24.6	0.3	100	12.2
		1899-12-31 11:10:00	40						16	12		96	46	63	91	13.7	18	150	197	12		7.51	31	582	142	2.1	0.39	106	2.1	35	0.41	24.7	25.7	1.7	100	12.6
		1899-12-31 11:15:00	45						17	12		96	48	64	88	11.5	15.1	130	171	13		7.5	29	578	142	2	0.3	99	1.9	34	0.31	22.6	23.5	-0.6	100	12.2
		1899-12-31 11:20:00	50						18	10		97	47	64	85	13.2	17.3	155		13		7.51	29	561	142	2	0.3	93	1.8	35	0.31	23.1	24	0.1	100	12.6
		1899-12-31 11:25:00	55						19	10		100	50	67	84	11.6	15.2	139	180	12		7.5	32	579	143	2.2	0.34	105	1.9	36	0.35	25	26	1.8	100	13
		1899-12-31 11:30:00	60						20	10		100	49	66	81	11.7	15.4	146	192	12		7.51	32	565	142	2.2	0.35	107	1.9	37	0.37	25.5	26.5	2.5	100	13.3
		1899-12-31 11:40:00	70						21	11		95	51	65	74	8.7	11.4	117	154	14		7.49	31	577	143	2.2	0.34	106	1.8	38	0.35	23.6	24.6	0.3	100	13.7
		1899-12-31 11:50:00	80						22	11		96	55	69	83	8.4	11	100	132	12		7.43	37	558	143	2.3	0.33	102	108	38	0.33	24.6	25.7	0.3	100	13.7
		1899-12-31 12:00:00	90						23	10		95	50	65	68	7	9.3	104	137	15		7.45	35	560	143	2.4	0.31	99	1.7	39	0.32	24.3	25.4	0.3	100	14
		1899-12-31 12:10:00	100						24	10		95	53	67	70	8.5	11.2	111	146	17		7.45	36	581	144	2.6	0.37	93	1.6	40	0.38	25	26.1	1	100	14.4
		1899-12-31 12:20:00	110						25	11		95	56	68	85	8.7	11.4	101	133	21		7.44	36	560	143	2.5	0.29	84	1.6	39	0.29	24.5	25.6	0.3	100	14
		1899-12-31 12:30:00	120						26	10		94	55	68	85	9.4	12.3	110	145	25		7.43	37	567	144	2.6	0.32	79	1.7	39	0.32	24.6	25.7	0.3	100	14
		1899-12-31 12:40:00	130						27	8		108	61	76	72	9	11.9	126	165	27		7.38	43	518	144	2.9	0.35	78	2	41	0.35	25.4	26.7	0.3	100	14.8
		1899-12-31 12:50:00	140						28	10		103	59	75	76	9.9	13	131	172	20		7.4	41	491	143	2.9	0.29	75	2	39	0.29	25.4	26.7	0.6	100	14
		1899-12-31 13:00:00	150					30	29	9		95	55	69	72	8.3	10.9	115	151	25		7.41	42	484	145	3.1	0.35	76	2.2	41	0.35	26.6	27.9	2	100	14.8
24	2015.2.2	1899-12-31 13:15:00	0	CLP	22.5	103	0.78		1		4	128	94	103	103	6.5	8.3	62	80	20		7.44	36	604	140	2.2	0.49	204	3.3	37	0.5	24.5	25.6	0.3	100	13.3
		1899-12-31 13:15:00	0	LPS
		1899-12-31 13:20:00	5								6	132	91	104	105	109	14	104	133	18
		1899-12-31 13:25:00	10						2		5	132	92	104	113	10.6	13.6	95	123	11		7.55	27	620	139	2.4	0.42	183	2.6	37	0.45	24.6	24.4	1.2	100	13.3
		1899-12-31 13:30:00	15								4	128	88	101	114	10.7	13.8	95	122	9
		1899-12-31 13:35:00	20						3		4	130	86	98	116	12.5	16.1	108	139	10		7.52	28	600	139	2.1	0.39	166	2.6	40	0.41	22.9	23.8	0	100	14.4
		1899-12-31 13:40:00	25								3	113	70	82	121	13	16.7	108	139	13
		1899-12-31 13:45:00	30						4		4	83	51	63	126	10.7	13.7	85	110	21		7.51	29	599	139	2.1	0.35	154	2.6	41	0.37	23.1	24	0.1	100	14.8
		1899-12-31 13:50:00	35								3	61	39	47	119	5	6.4	41	53	21
		1899-12-31 13:55:00	40						5		3	48	32	37	110	3.1	4	28	37	19		7.52	29	597	141	2.4	0.42	141	2.4	40	0.44	23.7	24.6	0.8	100	14.4
		1899-12-31 14:00:00	45								3	49	32	38	102	3.7	4.8	36	47	22
		1899-12-31 14:05:00	50	Esmolol					6		2	47	31	36	98	3.8	4.9	39	50	21		7.5	31	603	140	2.9	0.46	146	2.9	40	0.46	24.2	25.2	1	100	14.4
		1899-12-31 14:10:00	55								3	51	33	39	98	3.8	4.9	39	50	22
		1899-12-31 14:15:00	60	septic model				0	7,8		2	52	33	40	102	3.9	5	39	50	18		7.48	33	461	140	2.9	0.47	172	2.9	40	0.49	24.6	25.6	1.1	100	14.4
		1899-12-31 14:15:00	0	fluid infusion																		7.48	32	441	143	2.9	0.46	167	2.9	41	0.48	23.8	24.8	0.3	100	14.8
		1899-12-31 14:20:00	5						9		2	57	33	41	57	4.4	5.7	52	66	14		7.39	40	129	140	2.9	0.45	175	4	39	0.45	24.2	25.4	-0.8	99	13.3
		1899-12-31 14:25:00	10						10		7	72	38	50	95	5.4	70	57	73	14		7.34	44	79	141	2.9	0.43	188	4.7	37	0.42	23.7	25.1	-2.1	95	13.3
		1899-12-31 14:30:00	15						11		7	61	34	45	95	5.3	6.9	56	72	19		7.35	41	83	140	2.4	0.46	196	5.2	35	0.45	22.6	23.9	-3	96	12.6
		1899-12-31 14:35:00	20						12		2	69	37	49	99	5.3	6.8	54	69	20		7.36	39	90	142	2.2	0.49	189	5.4	34	0.48	22	23.2	-3.4	97	12.2
		1899-12-31 14:40:00	25						13		5	73	37	51	102	8.6	11.1	84	109	23		7.35	41	96	142	2.2	0.54	183	5.7	34	0.53	22.6	23.9	-3	97	12.2
		1899-12-31 14:45:00	30						14		5	74	39	52	100	7	9	70	90	17		7.34	42	97	141	1.9	0.48	178	6.1	33	0.47	22.7	24	-3.1	97	11.9
		1899-12-31 14:50:00	35						15		5	64	36	47	97	6.4	8.2	65	83	18		7.37	39	100	141	1.8	0.48	178	5.8	33	0.47	22.5	23.7	-2.8	98	11.9
		1899-12-31 14:55:00	40						16		5	62	36	46	96	5.2	6.7	53	69	21		7.37	40	105	142	1.7	0.46	179	5.7	34	0.45	23.1	24.3	-2.2	98	12.2
		1899-12-31 15:00:00	45						17		7	77	44	59	100	6.2	8	64	82	21		7.34	43	105	145	2.1	0.56	178	5.8	35	0.55	23.2	24.5	-2.6	98	12.6
		1899-12-31 15:05:00	50						18		3	65	36	46	92	7	9	76	98	19		7.34	41	136	142	1.7	0.51	198	6.2	35	0.5	22.1	23.4	-3.7	99	12.6
		1899-12-31 15:10:00	55						19		3	61	36	46	88	4.5	5.7	50	65	19		7.37	39	111	144	1.7	0.52	189	6.1	35	0.51	22.5	23.7	-2.8	98	12.6
		1899-12-31 15:15:00	60						20		5	82	46	58	91	6	7.7	66	84	17		7.36	40	124	142	1.8	0.42	196	6.5	34	0.41	22.6	23.8	-2.8	99	12.2
		1899-12-31 15:25:00	70						21		6	90	48	62	93	8.9	11.4	96	123	16		7.36	40	170	144	1.7	0.52	193	6.4	35	0.51	22.6	23.8	-2.8	99	12.6
		1899-12-31 15:35:00	80						22		6	100	54	68	92	9.8	12.6	107	138	15		7.36	39	198	142	1.7	0.46	180	6.4	35	0.45	22	23.2	-3.4	100	12.6
		1899-12-31 15:45:00	90						23		6	106	57	72	91	11.2	14.5	124	159	14		7.35	38	181	143	1.6	0.49	161	6.5	35	0.48	21	22.2	-4.6	100	12.6
		1899-12-31 15:55:00	100						24		5	109	60	75	90	12	15.4	134	172	15		7.36	38	195	143	1.7	0.47	148	6.69	36	0.46	21.5	22.7	-3.9	100	13
		1899-12-31 16:05:00	110						25		4	111	80	94	88	5	6.4	56	73	30		7.36	38	208	143	1.8	0.47	132	6.6	36	0.46	21.5	22.7	-3.9	100	13
		1899-12-31 16:15:00	120						26		6	114	101	105	88					95		7.37	36	223	142	1.7	0.41	115	6.4	36	0.4	20.8	21.9	-4.5	100	13
		1899-12-31 16:25:00	130						27		6	111	62	77	86	12	15.4	140	180	12		7.39	35	227	142	1.8	0.39	104	6.4	36	0.39	21.2	22.3	-3.8	100	13
		1899-12-31 16:35:00	140						28		6	106	89	76	85	11.4	14.6	132	170	13		7.4	35	245	143	1.8	0.46	94	6.4	37	0.46	21.7	23.1	-3.1	100	13.3
		1899-12-31 16:45:00	150					0	29		6	110	62	77	87	11.8	15.2	136	176	12		7.39	36	242	143	1.9	0.49	85	6.3	38	0.49	21.8	22.9	-3.2	100	13.7
25	2015.2.3	1899-12-31 09:15:00	0	CLP	20	100	0.72		1		5	136	90	106	74	8.5	11.8	115	159	16		7.52	34	619	143	2.9	0.38	100	0.7	30	0.4	27.8	28.8	4.9	100	10.8
		1899-12-31 09:15:00	0	LPS
		1899-12-31 09:20:00	5								6	138	89	106	77	10	13.8	129	178	14
		1899-12-31 09:25:00	10						2		6	137	87	104	86	10.6	14.7	124	171	15		7.52	35	653	144	3	0.37	97	0.8	30	0.39	28.6	29.7	5.7	100	10.8
		1899-12-31 09:30:00	15								5	137	86	107	89	11.4	15.8	125	173	15
		1899-12-31 09:35:00	20						3		6	135	83	103	91	11.4	15.8	127	176	12		7.52	34	645	146	3	0.39	84	0.9	34	0.41	27.8	28.8	4.9	100	12.2
		1899-12-31 09:40:00	25								6	128	79	96	88	11	15.2	125	173	14
		1899-12-31 09:45:00	30						4		6	125	75	93	91	11.4	15.7	126	174	14		7.52	34	643	144	3.1	0.34	85	1.1	35	0.36	27.8	28.8	4.9	100	12.6
		1899-12-31 09:50:00	35								6	123	70	88	94	13	18	139	192	15
		1899-12-31 09:55:00	40						5		6	118	64	82	97	14.3	19.7	147		17		7.52	34	643	144	3.1	0.34	85	1.1	35	0.35	27.8	28.8	4.9	100	12.1
		1899-12-31 10:00:00	45								6	107	57	74	100	15.7		156		19
		1899-12-31 10:05:00	50	Esmolol					6		6	93	49	64	100	13.6	18.7	136	183	21		7.51	33	623	144	3.2	0.36	89	1	35	0.38	26.3	27.3	3.3	100	12.6
		1899-12-31 10:10:00	55								6	79	42	54	92	7.8	10.8	86	119	25
		1899-12-31 10:15:00	60	septic model				4.5	7,8		7	67	36	45	73	4.7	6.6	66	91	28		7.52	31	647	145	3.2	0.38	100	1	34	0.4	25.3	26.3	2.4	100	12.2
		1899-12-31 10:15:00	0	fluid infusion																		7.52	30	545	143	3	0.27	103	1.2	34	0.28	24.5	25.4	1.6	100	12.2
		1899-12-31 10:20:00	5						9		7	88	37	52	61	4	5.5	72	100	6		7.43	38	631	145	3.4	0.42	120	2	32	0.43	25.2	26.4	0.9	100	11.1
		1899-12-31 10:25:00	10						10		8	110	48	68	72	6.4	8.9	91	126	15		7.45	36	642	144	3.1	0.39	139	2.3	31	0.4	25	26.1	1	100	11.2
		1899-12-31 10:30:00	15						11		7	123	44	99	77	18.2		223		20		7.42	39	635	145	3.5	0.42	140	2.8	33	0.42	25.3	26.5	0.5	100	11.9
		1899-12-31 10:35:00	20						12		9	111	42	66	77	14.8		200		16		7.4	35	653	145	2.7	0.44	145	2.9	32	0.45	24.3	25.4	0.3	100	11.5
		1899-12-31 10:40:00	25						13		10	117	45	70	79	15.3		195		16		7.44	35	624	144	2.4	0.41	140	3.1	30	0.42	23.8	24.9	-0.4	100	10.8
		1899-12-31 10:45:00	30						14		10	124	48	73	80	16.7		208		13		7.43	37	648	144	2.5	0.44	134	3.1	30	0.45	24.6	25.7	0.3	100	10.8
		1899-12-31 10:50:00	35						15		9	108	44	65	84	15.9		190		17		7.43	36	581	145	2.5	0.43	147	3.6	30	0.44	23.9	25	-0.4	100	10.8
		1899-12-31 10:55:00	40						16		8	102	51	68	82	12.1	16.8	147		20		7.45	35	631	147	2.6	0.43	151	2.7	32	0.44	24.3	25.4	0.3	100	11.5
		1899-12-31 11:00:00	45						17		9	94	46	63	80	11.2	15.5	140	194	23		7.44	35	585	144	2.5	0.35	167	2.7	31	0.36	23.8	24.9	-0.4	100	11.2
		1899-12-31 11:05:00	50						18		9	91	47	61	76	8	11.1	105	146	25		7.45	34	569	146	2.6	0.42	169	2.4	31	0.43	23.6	24.6	-0.4	100	11.2
		1899-12-31 11:10:00	55						19		8	88	45	60	71	6.5	8.9	87	120	24		7.45	34	583	144	2.5	0.38	178	2.3	31	0.39	23.6	24.6	-0.4	100	11.2
		1899-12-31 11:15:00	60						20		9	76	40	52	65	4.5	6.2	68	94	28		7.46	33	625	143	2.6	0.42	184	2.2	30	0.43	23.5	24.5	-0.3	100	10.8
		1899-12-31 11:25:00	70						21		7	87	42	55	65	6.3	8.7	95	131	28		7.44	35	621	142	2.6	0.39	183	2.4	31	0.4	23.8	24.9	-0.4	100	11.2
		1899-12-31 11:35:00	80						22		8	77	41	52	63	4	5.5	64	89	27		7.43	33	644	143	2.7	0.34	172	2.6	31	0.34	21.9	22.9	-2.4	100	11.2
		1899-12-31 11:45:00	90						23		8	98	48	63	62	5.9	8.2	95	131	22		7.41	35	607	144	2.7	0.36	159	2.5	32	0.36	22.2	23.3	-2.4	100	11.5
		1899-12-31 11:55:00	100						24		8	90	46	60	63	6.5	9	104	143	23		7.42	33	642	145	2.9	0.42	149	2.6	33	0.42	21.4	22.4	-3.1	100	11.9
		1899-12-31 12:05:00	110						25		11	87	47	62	63	6.5	9	107	147	31		7.42	33	636	143	2.9	0.35	133	2.7	35	0.35	21.4	22.4	-3.1	100	12.6
		1899-12-31 12:15:00	120						26		11	88	48	61	58	7				37		7.41	34	648	145	2.9	0.38	117	2.7	35	0.38	21.6	23.1	-3	100	12.6
		1899-12-31 12:25:00	130						27		10	86	49	63	61	5.7	7.8	92	128	51		7.41	34	633	147	3.1	0.44	108	2.6	36	0.44	21.6	22.6	-3	100	13
		1899-12-31 12:35:00	140						28		8	96	51	63	67	8.3	11.4	125	173	16		7.41	34	637	144	3.1	0.39	97	2.7	36	0.39	21.6	22.6	-3	100	13
		1899-12-31 12:45:00	150					0	29		7	84	47	61	61	6.2	8.5	92	127	16		7.29	45	280	145	3.2	0.42	130	4	35	0.4	21.6	23	-5	100	12.6

## Sheet: dopamine
					kg	cm	cm2	ml
NO	Date	Time	Time interval	Event	Body weight	length	BSA	Urine output	Blood gas	CVP	SBP	DBP	MAP	HR	CO	CI	SV	SVI	SVV	PH	PCO2	PO2	Na+	k+	ca2+	Glu	Lac	Hct	Ca2+	HCO3-	TCO2	BE	SO2	Hb
15	2015.1.21	1899-12-31 13:35:00	0	CLP	16.5	96	0.65		1		127	97	108	106	6	9.3	56	87	11	7.52	34	570	140	2.9	0.42	83	0.5	32	0.44	27.8	28.8	4.9	100	11.5
		1899-12-31 13:40:00	0	LPS							109	95	101	96	4.2	6.5	45	66	22
		1899-12-31 13:45:00	5								103	93	97	93	4.5	6.9	48	75	19
		1899-12-31 13:50:00	10						2		100	92	96	109	4.5				19	7.53	30	587	140	2.8	0.33	69	0.8	32	0.35	25.1	26	2.4	100	11.5
		1899-12-31 13:55:00	15
		1899-12-31 14:00:00	20						3											7.5	27	521	142	3.4	0.38	54	0.7	30	0.4	21.1	21.9	-2.1	100	10.8
		1899-12-31 14:05:00	25
		1899-12-31 14:10:00	30						4											7.43	38	535	142	3.3	0.43	86	1.2	41	0.44	25.2	26.4	0.9	100	14.8
		1899-12-31 14:15:00	35
		1899-12-31 14:20:00	40						5		96	52	61	103	5.7	8.8	55	85	12	7.47	32	565	141	2.4	0.42	128	1.3	37	0.43	23.3	24.3	-0.4	100	13.3
		1899-12-31 14:25:00	45								82	44	55	98	7.3	10.3	68	105	13
		1899-12-31 14:30:00	50	Dopamine					6		83	40	51	100	5.1	7.9	52	80	16	7.47	33	572	143	3.2	0.47	152	1.4	36	0.48	24	25	0.3	100	13
		1899-12-31 14:35:00	55							1	85	40	49	101	5.2	8	53	83	18
		1899-12-31 14:40:00	60	Septic model				23	7,8	0	77	36	46	105	5	7.7	48	74	19	7.47	31	551	142	2.8	0.47	172	1.5	35	0.48	22.6	23.6	-1.1	100	12.6
		1899-12-31 14:40:00	0	Fluid																7.48	30	417	141	2.7	0.39	164	1.5	34	0.4	22.3	23.2	-1.2	100	12.2
		1899-12-31 14:45:00	5						9	0	87	34	44	153	18.7		121	175	20	7.41	35	540	142	2.3	0.48	172	2.6	34	0.48	22.2	23.3	-2.4	100	12.2
		1899-12-31 14:50:00	10						10	0	85	33	45	118	4.6	7.1	39	62	18	7.42	35	564	141	2.3	0.47	166	2.9	34	0.47	22.7	23.8	-1.8	100	12.2
		1899-12-31 14:55:00	15						11	1	102	42	55	121	7.7	11.9	64	99	18	7.41	31	534	143	2	0.46	128	2.7	29	0.46	19.6	20.6	-5	100	10.4
		1899-12-31 15:00:00	20						12	1	109	40	57	147			156		19	7.36	40	543	141	2.1	0.48	155	3.6	32	0.47	22.6	23.8	-2.8	100	11.5
		1899-12-31 15:05:00	25						13	1	123	44	64	152			174		18	7.36	39	556	142	1.9	0.49	139	3.5	31	0.48	22	23.2	-3.4	100	11.2
		1899-12-31 15:10:00	30						14	1	125	45	65	152			195		18	7.37	13	349	149	0.5	0.14	44	1.1	<15	0.14	7.5	7.9	-17.8	100
		1899-12-31 15:15:00	35						15	1	117	35	54	146			208		20	7.34	41	518	142	1.5	0.46	115	3	28	0.45	22.1	23.4	-3.7	100	10.1
		1899-12-31 15:20:00	40						16	1	109	39	59	144			163		20	7.35	39	521	144	1.7	0.55	113	2.8	29	0.54	21.5	22.7	-4.1	100	10.4
		1899-12-31 15:25:00	45						17	1	124	50	73	109			166		18	7.34	14	351	151	0.4	0.18	33	0.8	<15	0.18	7.6	8	-18.2	100
		1899-12-31 15:30:00	50						18	1	124	47	70	149			211		17	7.34	6	300	152	0.1	<0.10	14	0.5	<15		3.2	3.4	-22.6	100
		1899-12-31 15:35:00	55						19	1	127	45	68	154			211		19	7.35	23	422	148	0.8	0.28	53	1.4	17	0.27	12.7	13.4	-12.9	100	6.1
		1899-12-31 15:40:00	60						20	1	123	47	71	155			210		17	7.33	45	530	144	1.9	0.56	106	2.7	31	0.54	23.7	25.1	-2.2	100	11.2
		1899-12-31 15:50:00	70						21	1	128	51	73	155			218		17	7.34	42	531	140	1.8	0.39	99	2.5	29	0.38	22.7	24	-3.1	100	10.4
		1899-12-31 16:00:00	80						22	1	138	53	76	151			226		13	7.33	35	491	146	1.6	0.49	79	1.9	26	0.48	18.5	19.6	-7.4	100	9.4
		1899-12-31 16:10:00	90						23	2	146	57	80	148			242		16	7.31	46	525	143	2.2	0.55	108	2.5	32	0.53	23.2	24.6	-3.1	100	11.5
		1899-12-31 16:20:00	100						24	2	159	63	87	140			227		10	7.31	45	540	144	2.2	0.53	111	2.6	32	0.51	22.7	24.1	-3.6	100	11.5
		1899-12-31 16:30:00	110						25	2	153	62	86	142			229		10	7.3	48	541	142	2.4	0.56	120	2.6	33	0.54	23.6	25.1	-2.8	100	11.9
		1899-12-31 16:40:00	120						26	2	156	62	87	137			228		8	7.29	48	536	142	2.4	0.54	127	2.6	33	0.54	23.1	24.6	-3.5	100	11.9
		1899-12-31 16:50:00	130						27	0	154	64	88	136			216		9	7.29	46	511	140	2.3	0.39	125	2.6	33	0.37	22.1	23.5	-4.5	100	11.9
		1899-12-31 17:00:00	140						28	0	160	67	92	135			218		9	7.29	47	509	141	2.4	0.44	126	2.5	33	0.42	22.6	24	-4	100	11.9
		1899-12-31 17:10:00	150					25	29	0	159	69	94	132			204		9	7.28	48	515	140	2.6	0.51	134	2.5	33	0.49	22.6	24.1	-4.1	100	11.9
7	2015.1.17	1899-12-31 15:50:00	0	CLP	21.5	97	0.73		1	8	136	108	117	124	7.4	10.1	56	77	5	7.29	43	67	143	2.9	0.42	133	8.7	44	0.4	20.7	22	-5.9	90	15.8
		1899-12-31 15:50:00	0	LPS(10.75mg)
		1899-12-31 15:55:00	5								128	98	107	133	10	13.7	74	101	7
		1899-12-31 16:00:00	10						2	8	124	94	105	134	10.8	14.7	80	116	5	7.38	46	452	142	3.1	0.49	145	1.8	44	0.49	27.2	28.6	2.1	100	15.8
		1899-12-31 16:05:00	15							7	121	93	102	123	8.7	11.9	70	97	4
		1899-12-31 16:10:00	20						3	6	123	97	106	117	6.2	8.5	53	72	4	7.39	44	423	140	2.9	0.44	134	1.8	44	0.44	26.6	28	1.6	100	15.8
		1899-12-31 16:15:00	25							6	124	96	105	109	6.2	8.5	57	78	5
		1899-12-31 16:20:00	30						4	6	126	95	104	107	7.4	10.1	70	97	7	7.37	45	336	143	2.6	0.39	126	1.6	45	0.39	26	27.4	0.7	100	16.2
		1899-12-31 16:25:00	35							6	125	89	102	108	10.9	15	105	143	6
		1899-12-31 16:30:00	40						5	6	126	87	100	116	13.8	19.5	120	164	6	7.38	44	376	143	2.7	0.46	128	1.4	47	0.46	26	27.4	0.9	100	16.9
		1899-12-31 16:35:00	45							5	124	80	95	110	13.1	17.9	117	160	6
		1899-12-31 16:40:00	50	Dopamine					6	5	116	71	85	119	13.6	18.6	118	161	6	7.42	41	404	142	2.6	0.4	123	1.6	48	0.4	26.6	27.9	2.1	100	17.3
		1899-12-31 16:45:00	55							5	99	67	78	105	9.2	12.6	87	119	9
		1899-12-31 16:50:00	60	Septic model				30	7,8	5	81	51	62	82	7.1	9.7	85	117	8	7.45	37	408	141	2.8	0.48	119	1.4	47	0.49	25.7	26.8	1.7	100	16.9
			0	fluid
		1899-12-31 16:55:00	5						9	8	84	49	60	89	7.1	9.7	79	109	9	7.41	39	419	140	2.7	0.4	113	2.4	45	0.4	24.7	25.9	0.1	100	16.2
		1899-12-31 17:00:00	10						10	7	137	82	99	95	11	15	115	157	9	7.38	42	400	144	2.7	0.44	107	2.4	46	0.44	24.8	26.1	-0.3	100	16.6
		1899-12-31 17:05:00	15						11	6	154	83	101	102	14.6	20	143	196	9	7.38	45	406	142	2.6	0.46	105	2.5	45	0.46	26.6	28	1.5	100	16.2
		1899-12-31 17:10:00	20						12	6	151	76	96	111	17.5		160		9	7.37	44	403	141	2.4	0.42	103	2.5	44	0.41	25.4	26.8	0.1	100	15.8
		1899-12-31 17:15:00	25						13	6	145	76	95	119	18.9		160		9	7.39	42	309	141	2.3	0.34	100	2.4	43	0.34	25.4	26.7	0.4	100	15.5
		1899-12-31 17:20:00	30						14	3	108	40	58	112			177		10	7.35	48	385	143	2.3	0.44	100	2	43	0.43	26.5	28	0.9	100	15.5
		1899-12-31 17:25:00	35						15	1	73	32	44	99	5	6.9	51	70	17	7.43	37	296	144	2.4	0.38	109	2	42	0.38	24.6	25.7	0.3	100	15.1
		1899-12-31 17:30:00	40						16	0	97	45	60	85	3.8	5.5	47	65	12	7.37	44	382	141	2.3	0.34	117	2.4	41	0.34	25.4	26.8	0.1	100	14.8
		1899-12-31 17:35:00	45						17	0	126	69	85	115	15.3		134	183	10	7.34	49	373	141	2.3	0.39	113	2.2	43	0.38	26.4	27.9	0.6	100	15.5
		1899-12-31 17:40:00	50						18	0	108	64	80	135	19.3		143	188	14	7.33	51	351	144	2.9	0.46	119	2.2	44	0.45	26.9	28.5	1	100	15.8
		1899-12-31 17:45:00	55						19		107	73	85	143	17.3		122	167	11	7.35	49	398	143	2.6	0.49	136	2.2	44	0.48	27.1	28.6	1.5	100	15.8
		1899-12-31 17:50:00	60						20		103	65	77	146	15.6		106	146	14	7.34	49	391	141	2.3	0.39	146	2.3	43	0.38	26.4	27.9	0.6	100	15.5
		1899-12-31 18:00:00	70						21	12	105	69	80	148	16.1		109	149	12	7.31	56	424	141	2.5	0.39	172	2.5	43	0.38	28.2	29.9	1.9	100	15.5
		1899-12-31 18:10:00	80						22	10	121	78	89	152	12	18.3	89	122	14	7.34	51	404	140	2.6	0.39	187	2.4	43	0.38	27.5	29.1	1.7	100	15.5
		1899-12-31 18:20:00	90						23	7	133	81	94	149			139	190	14	7.32	54	337	142	2.8	0.44	206	2.7	44	0.43	27.8	29.5	1.7	100	15.8
		1899-12-31 18:30:00	100						24	3	115	79	92	152	15.5		102	140	10	7.29	60	228	142	2.9	0.39	216	2.8	40	0.37	28.9	30.7	2.3	100	15.5
		1899-12-31 18:40:00	110						25	1	160	90	107	121	17.6		146		9	7.33	52	289	140	2.9	0.38	227	2.7	43	0.37	27.4	29	1.5	100	15.5
		1899-12-31 18:50:00	120						26	-2	149	90	106	133	18.6		137	188	13	7.33	52	256	137	2.8	0.31	240	2.9	43	0.3	27.4	29	1.5	100	15.5
		1899-12-31 19:00:00	130						27	-3	148	89	104	142	19.5		136	187	14	7.31	55	256	139	2.9	0.28	241	2.8	44	0.27	27.7	29.4	1.4	100	15.8
		1899-12-31 19:10:00	140						28	-3	157	92	106	122	16.1		134	184	13	7.32	56	236	142	3.1	0.41	257	2.8	45	0.4	28.9	30.6	2.8	100	16.2
		1899-12-31 19:20:00	150					80	29	11	145	87	103	136	19.2		243	196	10	7.3	57	231	140	3.1	0.38	266	2.8	44	0.36	28	29.7	1.6	100	15.8
2	2015.1.15	1899-12-31 11:25:00	0	CLP	21.5	97	0.72		1	0	121	78	92	179	9	5.3	51	28	7	7.36	56	183	140	2.4	0.65	70	0.5	47	0.64	31.6	33.3	6.2	100	16.9
		1899-12-31 11:30:00	0	LPS(3MG)						0	116	89	96	135	3.6	2.1	25	14	10
		1899-12-31 11:35:00	5							0	115	82	93	161	5.3	3.1	34	20	6
		1899-12-31 11:40:00	10						2	-2	115	85	94	165	5.3	3.1	32	18	6	7.34	56	306	140	2.3	0.67	58	0.7	49	0.65	30.2	31.9	4.4	100	17.6
		1899-12-31 11:45:00	15							0	116	76	88	171	6.4	3.8	38	22	11
		1899-12-31 11:50:00	20						3	0	118	78	91	168	7.8	4.6	46	27	15	7.3	61	264	143	2.2	0.69	48	0.8	51	0.66	30	31.9	3.6	100	18.4
		1899-12-31 11:55:00	25							0	118	74	89	169	7.9	4.7	48	28	15
		1899-12-31 12:00:00	30						4		117	71	85	172	8.6	5.1	50	29	16	7.33	57	208	142	2.2	0.72	37	0.9	52	0.7	30.1	31.8	4.2	100	18.7
		1899-12-31 12:05:00	35								120	76	97	158	7.6	4.2	45	26	13
		1899-12-31 12:10:00	40						5	0	113	68	83	102	8.3		52		13	7.32	55	226	139	2.6	0.63	28	1	53	0.61	28.3	30	2.2	100	19.1
		1899-12-31 12:15:00	45								119	71	86	165	9.5		57		6
		1899-12-31 12:20:00	50	Dopamine					6	1	116	67	82	167	10.2	6	61	36	6	7.32	55	238	141	2.1	0.71	24	1	52	0.69	28.3	30	2.2	100	18.7
		1899-12-31 12:25:00	55							1	102	55	71	189	12.2	7.1	65	38	11
		1899-12-31 12:35:00	60	septic model					7,8	0	102	51	69	193	15.2	8.9	79	46	12	7.25	66	202	142	2.2	0.75	49	1.1	52	0.71	28.9	30.9	1.7	100	18.9
		1899-12-31 12:35:00	0	Fluid				31												7.26	61	205	141	3.4	0.49	46	1.2	52	0.46	27.4	29.3	0.3	100	18.7
		1899-12-31 12:40:00	5						9	0	143	65	89	195	17.4	10.2	95	56	13	7.25	62	223	142	2.7	0.8	46	1.1	48	0.75	27.2	29.1	0	100	17.3
		1899-12-31 12:45:00	10						10	1	149	58	88	195		15.6	139	81	11	7.24	60	271	141	2	0.75	46	1.3	45	0.7	25.7	27.5	-1.7	100	16.2
		1899-12-31 12:50:00	15						11	0	134	50	77	186		18.2	167	98	16	7.24	60	249	143	2.4	0.69	43	1.3	46	0.65	25.7	27.5	-1.7	100	16.6
		1899-12-31 12:55:00	20						12	1	129	47	75	188		18.4	167	96	12	7.22	63	257	143	2	0.77	40	1.3	44	0.72	25.8	27.7	-1.9	100	15.8
		1899-12-31 13:00:00	25						13	1	129	46	74	186		17.7	162	95	13	7.21	62	258	142	2	0.68	35	1.3	42	0.63	24.8	26.7	-3.1	100	15.1
		1899-12-31 13:05:00	30						14	0	125	44	73	187		17.2	157	92	12	7.2	61	258	142	2	0.66	32	1.3	42	0.61	23.8	25.7	-4.2	100	15.1
		1899-12-31 13:10:00	35						15	0	114	43	68	187		13.6	125	73	14	7.21	60	220	140	2.1	0.56	33	1.5	41	0.52	24	25.8	-3.9	100	14.8
		1899-12-31 13:15:00	40						16	0	112	44	67	185		11.7	110	64	13	7.2	63	192	143	2.2	0.69	29	1.3	43	0.64	24.6	26.5	-3.4	99	15.5
		1899-12-31 13:20:00	45						17	0	110	45	68	182	19.3	11.3	106	62	14	7.2	60	167	140	2.3	0.49	28	1.4	41	0.45	23.5	25.3	-4.5	99	14.8
		1899-12-31 13:25:00	50						18	0	100	42	62	183	18.7	10.9	102	60	14	7.2	64	143	142	2.1	0.73	25	1.4	44	0.67	25	27	-3	99	15.8
		1899-12-31 13:30:00	55						19	0	121	53	75	181	19	11.1	105	61	15	7.2	65	141	143	2.3	0.77	27	1.5	46	0.71	25.4	27.4	-2.6	99	16.6
		1899-12-31 13:35:00	60						20	0	113	50	70	180	17.7	10.3	97	57	30	7.2	63	123	142	2.4	0.63	24	1.5	45	0.58	24.6	26.5	-3.4	98	16.2
		1899-12-31 13:40:00																		7.21	62	116	141	2.7	0.69			45	0.64	24.8	26.7	-3.1	98	16.2
		1899-12-31 13:45:00	70						21	0	114	52	72	180	17.5	10.2	99	58	13	7.2	63	109	144	2.2	0.79			46	0.73	24.6	26.5	-3.4	97	16.6
		1899-12-31 13:55:00	80						22	1	128	58	79	179	16.6	9.7	94	55	10	7.2	62	100	144	2.3	0.77	24	2.3	46	0.71	24.2	26.1	-3.8	96	16.6
		1899-12-31 14:05:00	90						23	1	133	63	84	177	15.4	9	88	51	10	7.2	64	98	146	1.5	0.72	20	2.4	4.7	0.66	25	27	-3	96	16.9
		1899-12-31 14:15:00	100						24	0	104	50	66	151	9.9	5.8	66	39	10	7.19	64	76	143	2.6	0.78	17	2.6	45	0.72	24.4	26.4	-3.8	91	16.2
		1899-12-31 14:25:00	110						25	0	96	47	61	146	11.3	6.5	75	44	11	7.18	64	71	142	2.8	0.77	16	2.9	45	0.7	23.9	25.9	-4.5	89	16.2
		1899-12-31 14:35:00	120						26	0	93	45	66	144	12.4	7.3	87	51	12	7.16	64	73	145	3	0.8	14	3.2	44	0.73	22.8	24.8	-5.9	89	15.8
		1899-12-31 14:45:00	130						27	0	126	66	82	143	4.5	10.8	97	57	12	7.13	67	70	141	3.2	0.68	11	3.6	43	0.61	22.3	24.4	-6.9	87	15.5
		1899-12-31 14:55:00	140						28	0	122	60	77	140	7	3.7	48	28	9	7.11	70	83	144	3.3	0.78	7	4.1	44	0.69	22.2	24.3	-7.3	91	15.8
		1899-12-31 15:05:00	150					13	29	0	156	77	96	121	15.5	15.5	92	127	10	7.1	67	92	141	3.7	0.77	1	4.5	43	0.68	20.8	22.9	-8.9	93	15.5
19	2015.1.30	1899-12-31 14:10:00	0	CLP	19	97	0.69		1	2	128	95	103	151	9.1	13.1	59	85	21	7.6	30	566	140	2.8	0.46	94	0.9	34	0.5	29.5	30.4	7.9	100	12.2
		1899-12-31 14:10:00	0	LPS
		1899-12-31 14:15:00	5							2	138	104	112	149	7.6	10.9	50	73	18
		1899-12-31 14:20:00	10						2	2	128	97	107	164	4.1	8.9	38	55	13	7.59	30	580	139	3.3	0.49	87	0.9	37	0.53	28.8	29.7	7.1	100	13.3
		1899-12-31 14:25:00	15							2	133	98	104	137	3.7	5.4	30	44	14
		1899-12-31 14:30:00	20						3	2	124	89	99	136	10.4	15	78	112	9	7.51	35	548	140	2.7	0.44	103	1.2	38	0.46	27.9	29	4.9	100	13.7
		1899-12-31 14:35:00	25							3	109	75	86	144	10.4	15	73	105	12
		1899-12-31 14:40:00	30						4	4	83	55	65	132	9	13	67	97	17	7.55	32	550	141	3.1	0.53	129	1.3	36	0.56	28	29	5.6	100	13
		1899-12-31 14:45:00	35							5	67	45	53	133	5	7.3	37	54	22
		1899-12-31 14:50:00	40						5	5	111	79	88	131	3.3	4.8	36	51	23	7.51	35	521	140	3.8	0.54	151	1.9	34	0.56	27.9	29	4.9	100	12.2
		1899-12-31 14:55:00	45							5	81	48	57	121	10.5	15.2	87	126	22
		1899-12-31 15:00:00	50	Dopamine					6	5	72	42	56	132	13.2	19.1	109	157	23	7.51	35	542	140	3.1	0.55	225	2.3	35	0.58	27.9	29	4.9	100	12.6
		1899-12-31 15:05:00	55							4	106	62	71	150	17		103	149	27
		1899-12-31 15:10:00	60	septic model				12	7,8	3	86	44	59	155			153		30	7.48	36	575	140	3.4	0.55	227	3.7	33	0.57	26.8	27.9	3.3	100	11.9
		1899-12-31 15:10:00	0	Fluid																7.49	344	485	141	3.3	0.49	225	3.7	34	0.51	25.9	26.9	2.6	100	12.2
		1899-12-31 15:15:00	5						9	4	87	44	60	195					29	7.45	37	542	141	2.8	0.52	233	4.1	34	0.53	25.7	26.8	1.7	100	12.2
		1899-12-31 15:20:00	10						10	4	96	48	65	195					26	7.43	39	566	141	2.6	0.57	242	4.4	32	0.58	25.9	27.1	1.6	100	11.5
		1899-12-31 15:25:00	15						11	2	68	19	37	189			151		30	7.41	39	573	141	2.4	0.57	250	5.2	30	0.57	24.7	25.9	0.1	100	10.8
		1899-12-31 15:30:00	20						12	3	78	24	45	186			150		23	7.42	38	598	142	2.1	0.54	228	5.3	30	0.54	24.6	25.8	0.1	100	10.8
		1899-12-31 15:35:00	25						13	3	92	30	54	186			198		19	7.42	38	573	138	1.9	0.5	221	5.4	28	0.5	24.6	25.8	0.1	100	10.1
		1899-12-31 15:40:00	30						14	4	87	31	54	186			184		20	7.42	36	584	141	1.9	0.54	216	5.4	28	0.54	23.4	24.5	-1.1	100	10.1
		1899-12-31 15:45:00	35						15	-4	67	14	36	155			145		26	7.32	47	562	141	2.5	0.52	236	7.1	29	0.5	24.2	25.6	-1.9	100	10.4
		1899-12-31 15:50:00	40						16	-3	82	21	44	143			167		25	7.31	45	573	141	2.5	0.49	234	7.8	29	0.47	22.7	24.1	-3.6	100	10.4
		1899-12-31 15:55:00	45						17	1	80	24	46	160			177		21	7.31	44	589	141	2.3	0.52	238	7.6	29	0.5	22.2	23.6	-4.1	100	10.4
		1899-12-31 16:00:00	50						18	3	86	27	50	165			187		25	7.34	43	591	141	2.2	0.56	244	7.3	31	0.55	23.2	24.5	-2.6	100	11.2
		1899-12-31 16:05:00	55						19	4	88	28	51	162			193		19	7.37	40	591	141	2.3	0.52	240	7.1	30	0.51	23.1	24.3	-2.2	100	10.8
		1899-12-31 16:10:00	60						20	4	99	36	59	165			195		19	7.39	38	583	141	2.3	0.54	237	6.9	31	0.54	23	24.2	-2	100	11.2
		1899-12-31 16:20:00	70						21	4	97	37	59	169			188		20	7.41	37	588	142	2.4	0.52	234	6.8	33	0.52	23.5	24.6	-1.1	100	11.9
		1899-12-31 16:30:00	80						22	4	100	42	63	169			187		21	7.42	36	573	140	2.4	0.48	240	6.9	33	0.48	23.4	24.5	-1.1	100	11.9
		1899-12-31 16:40:00	90						23	3	136	70	90	158			198		22	7.35	43	567	140	2.7	0.53	241	7.1	34	0.52	23.7	25	-1.9	100	12.2
		1899-12-31 16:50:00	100						24	6	140	73	89	148			187		16	7.37	42	572	140	2.8	0.53	239	6.4	33	0.52	24.3	25.6	-1	100	11.9
		1899-12-31 17:00:00	110						25	7	147	77	96	152			182		17	7.39	40	561	138	2.8	0.51	234	6.2	33	0.51	24.2	25.4	-0.8	100	11.9
		1899-12-31 17:10:00	120						26	6	138	72	90	140			171		18	7.4	40	567	139	2.9	0.53	238	6.1	34	0.53	24.8	26	0	100	12.2
		1899-12-31 17:20:00	130						27	6	136	70	88	140			168		20	7.41	39	556	136	2.9	0.43	230	5.9	34	0.43	24.7	25.9	0.1	100	12.2
		1899-12-31 17:30:00	140						28	5	134	72	86	135			168		19	7.43	37	552	140	3	0.51	227	5.6	35	0.52	24.6	25.7	0.3	100	12.6
		1899-12-31 17:40:00	150					12	29	7	76	36	48	98	4.8	6.9	50	72	17	7.46	34	562	138	3.1	0.47	226	5.4	31	0.48	24.2	25.2	0.4	100	11.2
22	2015.2.1	1899-12-31 14:00:00	0	CLP	26	103	0.83		1	3	154	113	126	100	10.6	12.8	106	129	7	7.43	40	572	142	3.6	0.49	97	0.7	131	0.5	26.5	27.7	2.2	100	11.2
		1899-12-31 14:00:00	0	LPS
		1899-12-31 14:05:00	5							7	133	95	109	103	10.5	12.7	106	118	7
		1899-12-31 14:10:00	10						2	7	92	56	66	104	7.7	9.4	73	88	8	7.41	42	299	141	4.5	0.52	83	0.9	32	0.52	26.2	27.9	2	100	11.5
		1899-12-31 14:15:00	15							5	97	61	71	86	3.6	4.4	42	50	4
		1899-12-31 14:20:00	20						3	8	152	86	113	115	11.9	14.4	115	139	7	7.2	74	32	143	3.8	0.56	93	1.8	37	0.52	28.9	31.2	0.9	46	13.3
		1899-12-31 14:25:00	25							7	147	88	105	109	12.1		121	9	7
		1899-12-31 14:30:00	30						4	5	99	57	73	95	9.2	11.1	99	120	4	7.22	68	40	142	3.6	0.43	89	1.6	34	0.4	27.8	29.9	0.1	63	12.2
		1899-12-31 14:35:00	35							10	149	83	101	99	6.8	8.2	88	106	8
		1899-12-31 14:40:00	40						5	12	109	56	69	95	11.4	14.5	125	152	10	7.28	58	62	144	3.2	0.51	80	1.4	33	0.49	27.3	29.1	0.6	88	11.9
		1899-12-31 14:45:00	45							11	105	53	66	96	8.7	10.6	91	111	17
		1899-12-31 14:50:00	50	Dopamine					6	6	96	49	61	95	6.1	7.3	64	77	18	7.37	40	81	142	2.8	0.32	61	1.3	28	0.32	23.1	24.3	-2.2	96	10.1
		1899-12-31 14:55:00	55							6	86	43	64	91	4.7	5.6	51	62	23
		1899-12-31 15:00:00	60	septic model				7	7,8	6	84	42	52	88	3.9	4.7	4.4	54	11	7.39	46	117	143	3.3	0.5	65	1.4	31	0.5	27.8	29.2	2.8	99	11.2
		1899-12-31 15:00:00	0	Fluid																7.39	45	120	143	3.4	0.48	63	1.5	32	0.48	27.2	28.6	2.2	99	11.5
		1899-12-31 15:05:00	5						9	9	102	99	122	56	6.2	7.5	39	48	8	7.29	55	290	141	4.2	0.48	130	2.7	33	0.46	26.4	28.1	-0.2	100	11.9
		1899-12-31 15:10:00	10						10	9	186	75	103	144			275		9	7.27	59	299	142	3.2	0.51	122	2.5	32	0.48	27.1	28.9	0.2	100	11.5
		1899-12-31 15:15:00	15						11	9	165	61	90	142			278		12	7.27	54	301	142	2.4	0.41	101	2.1	28	0.39	24.8	26.5	-2.1	100	10.1
		1899-12-31 15:20:00	20						12	8	164	60	92	139			296		11	7.26	55	325	142	2.3	0.45	90	2	28	0.42	24.7	26.4	-2.4	100	10.1
		1899-12-31 15:25:00	25						13	7	161	61	91	138			296		11	7.27	53	328	142	2.2	0.44	85	1.9	29	0.42	24.3	25.9	-2.6	100	9.7
		1899-12-31 15:30:00	30						14	8	164	61	93	136			295		10	7.28	58	338	142	2.5	0.53	94	2.2	28	0.5	27.3	29.1	0.6	100	10.4
		1899-12-31 15:35:00	35						15	6	98	36	58	113			202		13	7.32	53	260	142	2.6	0.5	96	1.9	28	0.48	27.3	28.9	1.2	100	10.1
		1899-12-31 15:40:00	40						16	6	89	36	54	107	13.4	15.6	121	146	15	7.34	43	209	141	2.3	0.36	73	1.4	24	0.35	23.2	24.5	-2.6	100	8.6
		1899-12-31 15:45:00	45						17	7	119	51	76	126			182		15	7.3	56	286	142	2.5	0.45	81	1.5	27	0.43	27.6	29.3	1.2	100	9.7
		1899-12-31 15:50:00	50						18	8	134	57	83	134			230		14	7.3	47	295	143	2	0.36	65	1.1	24	0.35	23.1	24.5	-3.3	100	8.6
		1899-12-31 15:55:00	55						19	8	110	41	62	130			235		16	7.31	51	255	142	2.3	0.43	76	1.1	27	0.41	25.7	27.3	-0.6	100	9.7
		1899-12-31 16:00:00	60						20	8	102	49	70	122	9.1	11	83	100	15	7.34	52	237	143	2.8	0.47	84	1.3	29	0.46	28.1	29.7	2.3	100	10.4
		1899-12-31 16:10:00	70						21	9	139	64	86	132			211		15	7.31	58	238	144	2.9	0.52	97	1.4	32	0.5	29.2	31	2.9	100	11.5
		1899-12-31 16:20:00	80						22	9	141	65	86	133			204		12	7.3	59	214	141	2.8	0.46	94	1.3	31	0.44	29	30.8	2.6	100	11.2
		1899-12-31 16:30:00	90						23	8	144	69	89	133			205		13	7.29	62	189	143	3	0.53	100	1.3	33	0.51	29.8	31.7	3.2	100	11.9
		1899-12-31 16:40:00	100						24	8	148	71	89	139			205		10	7.29	63	159	142	3	0.44	103	1.3	34	0.42	30.3	32.2	3.7	99	12.2
		1899-12-31 16:50:00	110						25	8	148	74	94	132			201		9	7.28	64	146	143	3.1	0.53	105	1.3	34	0.5	30.1	32.1	3.4	99	12.2
		1899-12-31 17:00:00	120						26	9	160	75	93	132			197		9	7.28	65	125	141	3.2	0.48	108	1.4	34	0.46	30.5	32.5	3.8	92	12.2
		1899-12-31 17:10:00	130						27	9	150	77	95	132			192		8	7.28	64	114	143	3.3	0.53	109	1.3	34	0.5	30.1	32.1	3.4	98	12.2
		1899-12-31 17:20:00	140						28	9	157	82	100	131			188		10	7.29	64	112	140	3.3	0.47	115	1.3	35	0.45	30.8	32.8	4.2	98	12.6
		1899-12-31 17:30:00	150					23	29	12	153	80	97	132			183		11	7.3	61	109	142	3.5	0.48	120	1.4	35	5.46	30	31.9	3.6	98	12.6

## Sheet: Phenylepine
					kg	cm	m2	ml
NO	Date	Time	Time interval	Event	Body weight	length	BSA	Urine output	Blood gas	CVP	SBP	DBP	MAP	HR	CO	CI	SV	SVI	SVV	PH	PCO2	PO2	Na+	k+	ca2+	Glu	Lac	Hct	Ca2+	HCO3-	TCO2	BE	SO2	Hb
14	2015.1.21	1899-12-31 09:05:00	0	CLP	18.5	96	0.68		1		135	98	107	101	6.7	9.9	68	101	13	7.4	38	576	141	3.1	0.47	85	1.7	32	0.47	23.5	24.7	-1.3	100	11.5
		1899-12-31 09:10:00	0	LPS						7	98	70	78	103	7.8	11.5	77	113	15
		1899-12-31 09:15:00	5							6	92	66	75	105	7	10.3	71	105	13
		1899-12-31 09:20:00	10						2	6	88	68	75	118	3.1	4.6	27	39	11	7.44	35	599	141	2.9	0.39	74	1.2	33	0.4	23.8	24.9	-0.4	100	11.9
		1899-12-31 09:25:00	15							10	89	68	75	100	2.1	3	21	30	10
		1899-12-31 09:30:00	20						3	11	92	72	78	107	2.3	3.4	23	33	12	7.35	43	551	140	2.5	0.27	72	1.4	34	0.26	23.7	25	-1.9	100	12.2
		1899-12-31 09:35:00	25							12	109	82	90	108	7.4	10.9	68	101	10
		1899-12-31 09:40:00	30						4	12	110	77	88	95	6	8.9	62	91	12	7.38	38	582	141	2.4	0.27	67	1.3	34	0.27	22.5	23.7	-2.6	100	12.2
		1899-12-31 09:45:00	35							12	107	73	84	109	9	13.2	83	122	11
		1899-12-31 09:50:00	40						5	12	103	65	77	117	10.5	15.5	91	134	12	7.43	38	603	139	2.5	0.29	65	1.1	35	0.29	25.2	26.4	0.9	100	12.6
		1899-12-31 09:55:00	45							11	98	60	73	130	13.5		108	159	15
		1899-12-31 10:00:00	50	Phenylephine					6	11	88	52	64	134	14.5		108	159	19	7.44	37	618	141	2.9	0.38	62	0.9	35	0.39	25.1	26.2	0.9	100	12.6
		1899-12-31 10:05:00	55							11	73	45	56	122	8.6	12.7	70	101	18
		1899-12-31 10:10:00	60	Septic model				20	7,8	11	85	48	62	97	6.9	10.2	69	101	16	7.44	38	590	139	3.9	0.39	114	1.2	34	0.4	25.8	27	1.6	100	12.2
			0	Fluid																7.44	37	492	141	4	0.37	109	1.2	35	0.38	25.1	26.2	0.9	100	12.6
		1899-12-31 10:15:00	5						9	11	106	53	70	106	7.8	11.5	77	113	22	7.43	38	615	140	4.4	0.5	134	2.1	32	0.51	25.2	26.4	0.9	100	11.5
		1899-12-31 10:20:00	10						10	11	96	41	59	103	15.1		149		16	7.41	37	603	137	2.8	0.36	139	2.4	30	0.36	23.5	24.6	-1.1	100	10.8
		1899-12-31 10:25:00	15						11	11	96	41	59	102	15		146		16
		1899-12-31 10:30:00	20						12	11	100	43	62	106	18.1		171		16	7.41	36	602	138	2.4	0.33	116	2.6	29	0.33	22.8	23.9	-1.8	100	10.4
		1899-12-31 10:35:00	25						13	11	100	42	61	106	19.2		183		16	7.41	37	612	140	2.3	0.45	106	2.7	29	0.45	23.5	24.6	-1.1	100	10.4
		1899-12-31 10:40:00	30						14	11	96	39	67	107	19.3		180		18	7.41	35	587	141	1.9	0.39	94	2.4	28	0.39	22.2	23.3	-2.4	100	10.1
		1899-12-31 10:45:00	35						15	11	79	37	53	114	11.7		100		19	7.41	35	544	142	1.9	0.36	98	2.4	29	0.36	22.2	23.3	-2.4	100	10.4
		1899-12-31 10:50:00	40						16	11	81	39	54	113	11	16.4	99	145	19	7.42	34	596	142	1.9	0.44	88	2.2	29	0.44	22.1	23.1	-2.4	100	10.4
		1899-12-31 10:55:00	45						17	11	84	39	54	110	11.3	16.7	104	149	18	7.42	35	573	142	2.1	0.42	91	2.2	29	0.42	22.7	23.8	-1.8	100	10.4
		1899-12-31 11:00:00	50						18	11	85	41	55	106	10.7	15.4	99	145	17	7.42	33	563	141	1.9	0.34	86	2.2	28	0.34	21.4	22.4	-3.1	100	10.1
		1899-12-31 11:05:00	55						19	11	84	41	55	104	10.4	15.3	98	144	18	7.42	32	570	141	1.8	0.35	77	2	28	0.35	20.8	21.8	-3.7	100	10.1
		1899-12-31 11:10:00	60						20	10	85	43	57	103	10	14.6	96	141	17	7.41	32	560	142	1.8	0.34	77	2	28	0.34	20.3	21.3	-4.3	100	10.1
		1899-12-31 11:20:00	70						21	10	86	45	59	102	9.8	14.4	97	142	15	7.4	30	551	141	1.7	0.31	68	2	27	0.31	18.6	19.5	-6.2	100	9.7
		1899-12-31 11:30:00	80						22	10	90	46	60	99	9.9	14.3	98	144	15	7.39	35	560	143	1.9	0.48	71	2.3	31	0.48	21.2	22.3	-3.8	100	11.2
		1899-12-31 11:40:00	90						23	10	92	48	61	98	9.7	14.3	101	148	14	7.38	37	294	142	2	0.49	62	2.3	34	0.49	21.9	23	-3.2	100	12.2
		1899-12-31 11:50:00	100						24	10	94	48	62	92	9.5	14	103	151	14	7.37	38	602	144	2	0.45	68	2.8	36	0.44	22	23.2	-3.3	100	13
		1899-12-31 12:00:00	110						25	10	93	47	61	91	9.4	13.9	104	153	12	7.37	38	617	142	2	0.44	61	2.7	36	0.43	22	23.2	-3.3	100	13
		1899-12-31 12:10:00	120						26	10	98	51	65	90	9.7	13.8	105	155	11	7.36	38	610	144	2.2	0.44	58	2.7	37	0.43	21.5	22.7	-3.9	100	13.3
		1899-12-31 12:20:00	130						27	10	96	50	63	89	10.1	14.9	115	169	11	7.35	39	620	141	2.3	0.47	58	2.8	37	0.46	21.5	22.7	-4.1	100	13.3
		1899-12-31 12:30:00	140						28	11	112	57	71	95	12.6	18.6	140		11	7.28	46	614	142	2.6	0.47	71	2.9	38	0.45	21.6	23	-5.1	100	13.7
		1899-12-31 12:40:00	150					9	29	11	122	65	83	95	14.1		148		12	7.28	46	629	141	2.8	0.46	76	3.2	38	0.44	21.6	23	-5.1	100	13.7
13	2015.1.20	1899-12-31 14:30:00	0	CLP	17	95	0.6442		1	9	135	88	102	117	3.2	4.9	28	43	14	7.38	43	504	134	4	0.6	105	1.7	35	0.6	25.4	26.7	0.3	100	12.6
		1899-12-31 14:30:00	0	LPS
		1899-12-31 14:35:00	5							9	132	87	98	125	12.5	19.2	100	154	13
		1899-12-31 14:40:00	10						2	9	111	75	84	150	11.3	17.4	76	117	11	7.47	29	550	136	4.5	0.6	81	1.2	31	0.62	21.1	22	-2.6	100	11.2
		1899-12-31 14:45:00	15							9	114	83	92	135	7.2	11.1	53	81	12
		1899-12-31 14:50:00	20						3	9	119	87	96	135	8	12.3	60	92	9	7.42	35	529	137	4.6	0.67	111	1.7	38	0.68	22.7	23.8	-1.8	100	13.7
		1899-12-31 14:55:00	25							10	118	83	92	132	9.2	14.2	70	108	10
		1899-12-31 15:00:00	30						4	11	114	76	87	131	10.8	16.6	85	130	11	7.39	36	500	138	3.8	0.63	109	1.6	36	0.63	21.8	22.9	-3.2	100	13
		1899-12-31 15:05:00	35							11	125	71	82	120	14		116	178	14
		1899-12-31 15:10:00	40						5	10	98	51	63	109	12.9	19.9	117	180	16
		1899-12-31 15:15:00	45							9	80	39	49	105	9.9	14.9	92	142	15
		1899-12-31 15:20:00	50	Phenylephine					6	9	72	36	45	103	5.1	7.9	50	77	17	7.31	17	131	149	1	0.24	49	0.5	〈15	0.23	8.6	9.1	-17.7	99
		1899-12-31 15:25:00	55							8	66	32	41	100	4.8	7.3	46	71	17
		1899-12-31 15:30:00	60	Septic model				7.2	7,8	8	54	32	40	99	4	6.2	4.1	62	19	7.35	45	72	138	3.5	0.64	177	2.2	36	0.63	24.8	26.2	-0.8	93	13
			0	Fluid																7.35	44	73	136	3.5	0.63	172	2.1	36	0.62	24.3	25.7	-1.3	94	13
		1899-12-31 15:35:00	5						9	10	91	36	52	107	8.6	14.5	88	135	16	7.38	40	499	135	4	0.73	159	3.2	33	0.72	23.7	24.9	-1.4	100	11.9
		1899-12-31 15:40:00	10						10	9	92	36	53	115	14.4		127	195	17	7.37	42	486	137	3.7	0.69	158	3.3	33	0.68	24.3	25.6	-1	100	11.9
		1899-12-31 15:45:00	15						11	9	109	43	67	129	17.9		155		16	7.38	40	506	137	3.7	0.71	149	3.6	33	0.7	23.7	24.9	-1.4	100	11.9
		1899-12-31 15:50:00	20						12	9	100	39	58	130			185		18	7.37	40	531	138	3.2	0.66	144	3.6	32	0.65	23.1	24.3	-2.2	100	11.5
		1899-12-31 15:55:00	25						13	10	108	41	61	135			194		17	7.4	36	551	138	2.9	0.67	133	3.7	31	0.67	22.3	23.4	-2.5	100	11.2
		1899-12-31 16:00:00	30						14	12	108	43	67	138			193		20	7.37	40	554	138	2.7	0.68	132	3.7	32	0.67	23.1	24.3	-2.2	100	11.5
		1899-12-31 16:05:00	35						15	12	103	42	61	137			169		18	7.35	42	533	137	2.7	0.69	126	3.4	31	0.68	23.2	24.5	-2.4	100	11.2
		1899-12-31 16:10:00	40						16	13	95	41	57	133	19.3		144		22	7.39	37	561	138	2.7	0.66	123	3.2	31	0.66	22.4	23.5	-2.6	100	11.2
		1899-12-31 16:15:00	45						17	13	103	44	61	141			162		21	7.4	36	561	139	2.7	0.7	117	3.1	31	0.7	22.3	23.4	-2.5	100	11.2
		1899-12-31 16:20:00	50						18	12	105	47	66	128			169		20	7.39	38	558	138	2.9	0.69	125	3.3	34	0.69	23	24.2	-2	100	12.2
		1899-12-31 16:25:00	55						19	12	104	48	67	127			168		21	7.4	36	547	137	2.7	0.64	113	3.1	33	0.64	22.3	23.4	-2.5	100	11.9
		1899-12-31 16:30:00	60						20	8	117	52	71	128			185		18	7.36	40	539	139	2.8	0.61	109	3.1	33	0.6	22.6	23.8	-2.8	100	11.9
		1899-12-31 16:40:00	70						21	12	88	53	68	122	10	15.3	81	125	19	7.37	38	550	137	2.8	0.66	108	3.1	32	0.65	22	23.2	-3.3	100	11.5
		1899-12-31 16:50:00	80						22	11	124	55	73	119	19.9		166		18	7.39	38	572	137	2.8	0.59	104	3.3	34	0.59	23	24.2	-2	100	12.2
		1899-12-31 17:00:00	90						23	11	127	60	78	116	18.3		159		16	7.4	37	591	136	2.9	0.63	95	3.3	34	0.63	22.9	24	-1.9	100	12.2
		1899-12-31 17:10:00	100						24	11	130	60	78	113	18.3		162		14	7.41	35	558	137	2.8	0.61	81	3.1	33	0.61	22.2	23.3	-2.4	100	11.9
		1899-12-31 17:20:00	110						25	11	128	60	80	110	16.1		147		13	7.4	36	570	138	3.1	0.68	76	3.1	35	0.68	22.3	23.4	-2.5	100	12.6
		1899-12-31 17:30:00	120						26	9	127	60	82	106	18		171		12	7.38	38	563	139	3.4	0.69	71	3.1	36	0.68	22.5	23.7	-2.6	100	13
		1899-12-31 17:40:00	130						27	9	118	62	83	103	15.9		153		10	7.34	39	570	137	3.4	0.64	65	2.9	35	0.62	21	22.2	-4.8	100	12.6
		1899-12-31 17:50:00	140						28	9	141	62	82	106	17.5		164		10	7.31	41	540	135	3.6	0.51	62	2.7	35	0.49	20.6	21.9	-5.7	100	12.6
		1899-12-31 18:00:00	150					32	29	8	125	62	84	103	17.1		165		12	7.35	38	563	137	3.9	0.7	64	2.8	36	0.69	21	22.2	-4.6	100	13
10	2015.1.19	1899-12-31 10:15:00	0	CLP	18	90	0.64		1	5	124	96	103	127	6.2	9.6	49	77	12	7.47	34	478	147	2.9	0.55	79	0.6	37	0.57	24.7	25.7	1	100	13.3
		1899-12-31 10:15:00	0	LPS
		1899-12-31 10:20:00	5							5	129	87	100	140	16.6		119	186	8
		1899-12-31 10:25:00	10						2	5	133	95	106	133	13.8		102	158	7	7.46	34	578	147	2.6	0.53	69	0.5	35	0.54	24.2	25.2	0.4	100	12.6
		1899-12-31 10:30:00	15							6	132	98	108	129	10.3	16	79	123	7
		1899-12-31 10:35:00	20						3	6	121	88	97	147	11.5	17	78	122	6	7.36	40	459	149	2.4	0.48	62	0.6	37	0.47	22.6	23.6	-2.8	100	13.3
		1899-12-31 10:40:00	25							7	126	90	101	140	10.4	10.5	76	119	8
		1899-12-31 10:45:00	30						4	7	132	87	100	131	16		122	191	9	7.33	44	527	148	2.6	0.58	80	0.7	39	0.56	23.2	24.6	-2.7	100	14
		1899-12-31 10:50:00	35							8	128	75	98	133	19.3		145		8
		1899-12-31 10:55:00	40						5	8	122	71	86	133	19.2		144		8	7.37	39	542	144	2.5	0.46	111	1	36	0.45	22.5	23.7	-2.8	100	13
		1899-12-31 11:00:00	45							8	110	66	80	139	18.7		137		9
		1899-12-31 11:05:00	50	Phenylephine					6	7	98	59	71	139	16.6		119	186	11	7.4	39	521	146	2.6	0.55	215	1.1	39	0.55	24.2	25.4	-0.4	100	14
		1899-12-31 11:10:00	55							5	72	42	53	120	9	14	73	114	16
		1899-12-31 11:15:00	60	Septic model				20	7,8	7	65	37	45	93	4.6	7.2	49	77	20	7.41	38	564	145	2.6	0.52	119	1.3	37	0.52	24.1	25.3	-0.5	100	13.3
			0	Fluid																7.42	37	429	148	2.6	0.52	116	1.3	37	0.52	24	25.1	-0.5	100	13.3
		1899-12-31 11:20:00	5						9	8	81	40	63	91	8	12.5	89	139	13	7.38	37	515	146	2.4	0.46	123	2	35	0.46	21.9	23	-3.2	100	12.6
		1899-12-31 11:25:00	10						10	7	109	51	69	98	10.9	17	112	175	12	7.38	38	536	144	2.4	0.47	118	2.2	34	0.47	22.5	23.7	-2.6	100	12.2
		1899-12-31 11:30:00	15						11	11	111	50	70	118			188		11	7.35	41	521	142	2.4	0.42	121	2.5	34	0.41	22.6	23.9	-3	100	12.2
		1899-12-31 11:35:00	20						12	11	134	63	84	121			219		7	7.35	42	54	144	2.3	0.56	113	2.4	34	0.55	23.2	24.5	-2.4	100	12.2
		1899-12-31 11:40:00	25						13	12	128	58	80	127			227		7	7.34	43	485	145	2.4	0.49	111	2.6	34	0.48	23.2	24.5	-2.6	100	12.2
		1899-12-31 11:45:00	30						14	13	127	57	80	129			230		9	7.35	42	421	146	2.4	0.5	96	2.5	34	0.49	23.2	24.5	-2.4	100	12.2
		1899-12-31 11:50:00	35						15	12	106	49	69	134			201		12	7.35	42	421	146	2.4	0.5	96	2.5	34	0.49	23.2	24.5	-2.4	100	12.2
		1899-12-31 11:55:00	40						16	13	111	61	81	135			167		11	7.35	44	509	143	2.6	0.52	88	1.6	34	0.51	24.3	25.7	-1.3	100	12.2
		1899-12-31 12:00:00	45						17	13	110	55	76	138			185		12	7.34	47	509	147	2.7	0.58	82	1.5	35	0.57	25.4	26.8	-0.4	100	12.6
		1899-12-31 12:05:00	50						18	13	109	54	77	135			186		12	7.35	46	514	144	2.8	0.54	81	1.4	35	0.53	25.4	26.8	-0.2	100	12.6
		1899-12-31 12:10:00	55						19	12	113	56	74	127			193		13	7.34	46	513	142	2.8	0.55	80	1.4	35	0.54	24.8	26.2	-1	100	12.6
		1899-12-31 12:15:00	60						20	12	117	62	79	122			178		12	7.33	48	489	145	2.9	0.57	76	1.3	35	0.55	25.3	26.8	-0.6	100	12.6
		1899-12-31 12:25:00	70						21	6	125	71	86	117	18		156		13	7.32	48	512	143	3	0.55	71	1.2	36	0.53	24.7	26.2	-1.4	100	13
		1899-12-31 12:35:00	80						22	6	125	71	88	113	17.5		154		12	7.32	47	506	144	3.1	0.55	66	1.2	36	0.53	24.2	25.6	-1.9	100	13
		1899-12-31 12:45:00	90						23	7	124	70	88	112	17.3		155		12	7.31	47	44	147	3	0.51	59	1.2	38	0.49	23.7	25.1	-2.6	100	13.7
		1899-12-31 12:55:00	100						24	7	128	72	90	111	17.7		159		10	7.3	49	453	145	3.1	0.58	58	1.1	38	0.56	24.1	25.6	-2.3	100	13.7
		1899-12-31 13:05:00	110						25	4	129	73	90	112	17.6		158		12	7.29	51	448	145	3.2	0.55	56	1.1	38	0.53	24.5	26.1	-2.1	100	13.7
		1899-12-31 13:15:00	120						26	4	127	71	90	110	17.1		156		12	7.29	49	447	146	3	0.52	52	1.1	38	0.5	32.6	25.1	-3	100	13.7
		1899-12-31 13:25:00	130						27	4	127	70	89	111	18.1		163		17	7.27	51	439	144	3.2	0.52	52	1	38	0.49	23.4	25	-3.5	100	13.7
		1899-12-31 13:35:00	140						28	5	123	67	82	114	17.1		150		12	7.31	47	432	144	3.2	0.49	48	1	38	0.47	23.7	25.1	-2.6	100	13.7
		1899-12-31 13:45:00	150					75	29	5	108	64	80	115	16.9		148		13	7.33	45	445	146	3.2	0.51	47	1.1	38	0.5	23.7	25.1	-2.2	100	13.7
3	2015.1.15	1899-12-31 20:00:00	0	CLP	15.5	86	0.5701		1	4	123	89	102	131	3.5	5.2	27	40	17	7.43	31	241	137	2.7	0.27	53	0.3	37	0.27	20.6	21.6	-3.7	100	13.3
		1899-12-31 20:05:00	0	LPS						2
		1899-12-31 20:10:00	5							2	107	69	79	108	11.1	16.7	102	147	13
		1899-12-31 20:15:00	10						2	2	106	67	79	115	10.5	15.7	93	140	14	7.44	34	573	140	3	0.4	109	0.9	35	0.41	23.1	24.1	-1.1	100	12.6
		1899-12-31 20:20:00	15							2	118	76	91	140	13.7		112	168	15
		1899-12-31 20:25:00	20						3	2	126	81	95	135	16.1		121	181	14	7.57	17	158	<100	1.6	0.12	39	0.4	24	0.13	15.6	16.1	-6.4	100	8.6
		1899-12-31 20:30:00	25							2	139	84	97	140	16.6		120	179	18
		1899-12-31 20:35:00	30						4	2	141	84	97	144	19.7		138		16	7.39	42	534	144	2.2	0.41	85	1.1	39	0.41	25.4	26.7	0.4	100	14
		1899-12-31 20:40:00	35							2	143	87	102	149			141	197	16
		1899-12-31 20:45:00	40						5	2	155	88	104	149			153		15	7.38	41	531	144	2.1	0.39	76	1	37	0.39	24.3	25.6	-0.8	100	13.3
		1899-12-31 20:50:00	45							2	156	86	99	153			163		16
		1899-12-31 20:55:00	50	Phenylephine					6	2	159	84	98	159			167		18	7.37	37	506	145	1.8	0.4	61	0.7	34	0.4	21.4	22.5	-3.9	100	12.2
		1899-12-31 21:00:00	55							1	166	85	105	154			180		16
		1899-12-31 21:05:00	60	Septic model				43	7,8	2	179	89	107	157			194		15	7.37	41	479	145	2.6	0.41	75	1	39	0.4	23.7	25	-1.6	100	14
			0	Fluid																7.38	41	508	144	2.6	0.42	78	1	38	0.42	24.3	25.6	-0.8	100	13.7
		1899-12-31 21:10:00	5						9	2	197	97	119	151			186		14	7.36	42	486	144	2.4	0.44	89	1	35	0.43	23.7	25	-1.7	100	12.6
		1899-12-31 21:15:00	10						10	2	196	97	117	155			214		14	7.35	43	520	145	2.4	0.55	93	1	36	0.54	23.7	25	-1.9	100	13
		1899-12-31 21:20:00	15						11	3	195	94	116	159			225		14	7.36	36	458	150	1.9	0.45	60	1	35	0.44	20.3	21.4	-5.1	100	12.6
		1899-12-31 21:25:00	20						12	3	203	96	117	165			239		13	7.33	45	496	144	2.2	0.59	81	1	33	0.57	23.7	25.1	-2.2	100	11.9
		1899-12-31 21:30:00	25						13	5	209	100	123	150			256		12	7.31	48	399	143	2.7	0.56	75	1.1	32	0.54	24.2	25.7	-2.1	100	11.5
		1899-12-31 21:35:00	30						14	5	192	100	124	148			199		9	7.29	50	342	146	2.6	0.58	76	1.2	33	0.55	24	25.5	-2.6	100	11.9
		1899-12-31 21:40:00	35						15	6	130	36	61	155			212		10	7.28	52	380	144	2	0.53	78	1.1	32	0.5	24.4	26	-2.3	100	11.5
		1899-12-31 21:45:00	40						16	7	136	31	54	157			228		10	7.28	52	352	147	2	0.52	75	1.1	33	0.5	24.4	26	-2.3	100	11.9
		1899-12-31 21:50:00	45						17	10	141	48	64	153			207		11	7.27	53	312	147	2	0.52	77	1.2	33	0.49	24.3	25.9	-2.6	100	11.9
		1899-12-31 21:55:00	50						18	7	138	41	66	156			204		11	7.27	54	317	147	2.4	0.47	87	1.3	34	0.45	24.8	26.5	-2.1	100	12.2
		1899-12-31 22:00:00	55						19	6	143	40	67	151			204		10	7.27	53	325	149	2.1	0.51	82	1.1	34	0.48	24.3	25.9	-2.6	100	12.2
		1899-12-31 22:05:00	60					48	20	8	120	110		160
23	2015.2.2	1899-12-31 08:45:00	0	CLP	24.5	102	0.7829		1	0	148	104	115	136	8	10	59	74	6	34	42	550	141	4	0.34	78	1.6	37	0.33	22.7	24	-3.1	100	13.3
		1899-12-31 08:45:00	0	LPS
		1899-12-31 08:50:00	5							0	127	88	99	128	8.9	11.2	68	85	5
		1899-12-31 08:55:00	10						2	-1	134	96	103	138	6.5	8.1	47	59	4	7.4	36	612	140	4.1	0.32	78	0.9	39	0.32	22.3	23.4	-2.5	100	14
		1899-12-31 09:00:00	15							-1	138	99	116	138	7.2	9	53	66	4
		1899-12-31 09:05:00	20						3	0	118	80	89	129	7.7	9.6	60	7.5	6	7.37	36	586	143	3.5	0.31	79	0.4	40	0.31	20.8	21.9	-4.5	100	14.4
		1899-12-31 09:10:00	25							0	119	80	89	129	7.7	9.6	60	75	6
		1899-12-31 09:15:00	30						4	0	108	70	80	124	9.7	12.1	77	96	13	7.39	37	620	143	3.7	0.35	90	1	41	0.35	22.4	23.5	-2.6	100	14.8
		1899-12-31 09:20:00	35							0	106	65	96	119	8.5	10.7	73	91	12
		1899-12-31 09:25:00	40						5	0	82	50	58	120	6.2	7.8	53	66	13	7.4	37	553	143	3.6	0.34	91	1	40	0.34	22.9	24	-1.9	100	14.4
		1899-12-31 09:30:00	45							0	77	51	58	126	4	5	30	38	11
		1899-12-31 09:35:00	50	Phenylephine					6	1	64	42	49	119	3.3	4.1	28	35	11	7.45	33	608	142	3.7	0.35	103	1	37	0.36	22.9	23.9	-1.1	100	13.3
		1899-12-31 09:40:00	55							1	63	40	44	102	3.1	3.9	32	44	23
		1899-12-31 09:45:00	60	Septic model				7	7,8	2	59	38	44	115	3.8	4.7	33	41	15	7.44	32	528	145	3.5	0.35	106	1.1	38	0.36	21.7	22.7	-2.5	100	13.7
		1899-12-31 09:45:00	0	Fluid
		1899-12-31 09:50:00	5						9	2	74	42	52	109	4.4	5.5	42	52	13	7.42	36	583	144	5	0.44	125	1.9	37	0.44	23.4	24.5	-1.1	100	13.3
		1899-12-31 09:55:00	10						10	1	90	46	58	110	7.5	9.4	69	87	13	7.29	48	520	144	4.4	0.4	152	2.2	34	0.38	23.1	24.6	-3.5	100	12.2
		1899-12-31 10:00:00	15						11	2	98	48	65	112	10	12.4	88	110	13	7.38	38	585	143	4	0.44	183	2.5	33	0.44	22.5	23.7	-2.6	100	11.9
		1899-12-31 10:05:00	20						12	3	111	52	69	122	17.4		142	177	12	7.39	36	577	144	3.3	0.46	172	2.5	32	0.46	21.8	22.9	-3.2	100	11.5
		1899-12-31 10:10:00	25						13	3	119	57	74	122			167		11	7.38	37	582	144	2.9	0.37	158	2.7	32	0.37	21.9	23	-3.2	100	11.5
		1899-12-31 10:15:00	30						14	3	121	58	76	124			189		10	7.35	39	568	142	2.7	0.4	148	2.8	31	0.39	21.5	22.7	-4.1	100	11.2
		1899-12-31 10:20:00	35						15	1	108	53	71	139			175		13	7.35	40	536	143	2.3	0.39	137	2.2	33	0.38	22.1	23.3	-3.5	100	11.9
		1899-12-31 10:25:00	40						16	2	100	52	66	140	17.6		125	159	15	7.35	40	511	142	2.4	0.37	132	1.9	34	0.36	22.1	23.3	-3.5	100	12.2
		1899-12-31 10:30:00	45						17	2	104	55	70	137	15.5	19.4	113	141	13	7.35	41	517	143	2.6	0.41	128	1.9	36	0.4	22.6	23.9	-3	100	13
		1899-12-31 10:35:00	50						18	2	112	62	76	135	17.7		131	163	10	7.33	42	509	143	2.6	0.4	116	1.9	35	0.39	22.1	23.4	-3.8	100	12.6
		1899-12-31 10:40:00	55						19	1	124	74	84	132	14	17.5	104	130	9	7.33	44	502	144	2.8	0.4	111	1.9	37	0.39	23.2	24.6	-2.7	100	13.3
		1899-12-31 10:45:00	60						20	1	115	66	80	133	14	17.5	105	133	8	7.31	45	492	143	2.7	0.36	100	1.8	37	0.35	22.7	24.1	-3.1	100	13.3
		1899-12-31 10:55:00	70						21	0	123	73	85	131	12.9	16.1	99	123	7	7.31	47	509	144	3	0.41	90	1.9	38	0.4	23.7	25.1	-2.6	100	13.7
		1899-12-31 11:05:00	80						22	13	114	78	88	124	8.6	10.7	66	83	8	7.34	42	542	143	2.9	0.38	77	2	39	0.37	22.7	24	-3.1	100	14
		1899-12-31 11:15:00	90						23	11	121	82	91	129	7.3	9.1	57	71	9	7.31	42	503	144	2.8	0.34	59	1.6	36	0.33	21.1	22.4	-5.2	100	13
		1899-12-31 11:25:00	100						24	12	124	85	96	131	8.8	11	68	83	8	7.29	49	498	143	3.5	0.39	56	1.6	41	0.37	23.6	25.1	-3	100	14.8
		1899-12-31 11:35:00	110						25	13	122	84	94	132	8.8	11	67	84	8	7.29	50	463	143	3.7	0.4	50	1.5	41	0.38	24	25.5	-2.6	100	14.8
		1899-12-31 11:45:00	120						26	2	124	87	104	131	8.8	11	67	84	7	7.27	50	448	143	3.8	0.36	43	1.4	40	0.34	23	24.5	-3.9	100	14.4
		1899-12-31 11:55:00	130						27	7	123	86	97	126	9.4	11.7	75	94	14	7.31	46	470	142	3.9	0.39	36	1.1	40	0.38	23.2	24.6	-3.1	100	14.4
		1899-12-31 12:05:00	140						28	3	153	112	123	118	6.9	8.6	59	74	16	7.31	47	501	143	4.3	0.4	33	1.4	41	0.39	23.7	25.1	-2.6	100	11.8
		1899-12-31 12:15:00	150					85	29	2	120	79	89	119	9	11.2	76	96	12	7.36	42	462	141	4.1	0.38	33	1.3	40	0.37	23.7	25	-1.7	100	14.4

## Sheet: Noradrenine
					kg	cm	m2	ml
NO	Date	Time	Time interval	Event	Body weight	length	BSA	Urine output	Blood gas	CVP	SBP	DBP	MAP	HR	CO	CI	SV	SVI	SVV	PH	PCO2	PO2	Na+	k+	ca2+	Glu	Lac	Hct	Ca2+	HCO3-	TCO2	BE	SO2	Hb
6	2015.1.17	1899-12-31 10:50:00	0	CLP	24.5	102	0.8		1	3	126	86	101	119	14.8	18.5	126	158	12	7.44	38	501	143	3	0.46	62	0.7	41	0.47	25.8	27	1.6	100	14.8
		1899-12-31 10:50:00	0	LPS
		1899-12-31 10:55:00	5							2	120	79	93	119	15.4	19.2	130	163	10
		1899-12-31 11:00:00	10						2	2	121	97	114	88	6.6	18.3	55	69	8	7.41	42	636	144	2.7	0.5	67	0.7	41	0.5	26.6	27.9	2	100	14.8
		1899-12-31 11:05:00	15							3	120	84	95	117	10.3	12.8	89	111	7
		1899-12-31 11:10:00	20						3	2	127	81	93	120	10.8	13.5	90	112	8	7.41	42	639	148	2.4	0.56	69	0.7	44	0.56	26.6	27.9	2	100	15.8
		1899-12-31 11:15:00	25							3	115	78	88	121	9.5	12	79	98	9
		1899-12-31 11:20:00	30						4	4	115	72	86	135	12.2	15.3	100	125	7	7.43	38	634	146	2.4	0.53	62	0.8	45	0.54	25.2	26.4	0.9	100	16.2
		1899-12-31 11:25:00	35							8	117	75	90	126	14.3	17.9	114	143	8
		1899-12-31 11:30:00	40						5	7	123	71	85	128	15.5	19.4	122	153	9	7.44	37	647	147	2.3	0.53	69	1	46	0.54	25.1	26.2	0.9	100	16.6
		1899-12-31 11:35:00	45							8	119	74	89	138	13.8	17.3	99	124	9
		1899-12-31 11:40:00	50	Noradrenine					6	9	112	64	78	132	9.5	11.9	72	90	8	7.44	33	617	146	2.1	0.43	72	1	43	0.44	22.4	23.4	-1.8	100	15.5
		1899-12-31 11:45:00	55							9	101	53	67	129	13.3	16.6	103	129	8
		1899-12-31 11:50:00	60	Septic model				0	7,8	11	84	41	54	121	12.2	15.3	96	120	9	7.44	24	621	146	2.1	0.55	85	1	43	0.56	23.1	24.1	-1.1	100	15.5
		1899-12-31 11:55:00	0	Fluid						11	116	88	120	73	5.8	7.9	55	69	8	7.45	33	558	146	2.5	0.42	89	1.4	44	0.43	22.9	23.9	-1.1	100	15.8
		1899-12-31 12:00:00	5						9	12	116	60	77	121	15.1	19	126	157	7	7.41	37	645	144	2.2	0.56	105	2.3		0.86	23.5	24.6	-1.1	100	15.1
		1899-12-31 12:05:00	10						10	13	115	51	69	118	17.2		145	181	8	7.4	38	632	141	2.2	0.53	100	2.6	40	0.53	23.5	24.7	-1.3	100	14.4
		1899-12-31 12:10:00	15						11	13	114	51	68	118	17.6		149	187	7	7.39	39	638	145	2.1	0.51	91	2.7	39	0.51	23.6	24.8	-1.4	100	14
		1899-12-31 12:15:00	20						12	14	117	52	71	119	19		159	198	7	7.38	40	636	143	2.2	0.51	92	2.9	37	0.51	23.7	24.9	-1.4	100	13.3
		1899-12-31 12:20:00	25						13	10	120	52	71	121	19.4		170	192	7	7.35	44	636	145	2.2	0.59	87	2.7	38	0.58	24.3	25.7	-1.3	100	13.7
		1899-12-31 12:25:00	30						14	6	104	44	63	127	19.7		161	162	8	7.35	44	638	106	2.3	0.57	84	2.5	30	0.56	24.3	25.7	-1.3	100	13.7
		1899-12-31 12:30:00	35						15	7	93	41	56	132	13.7	17.2	105	131	11	7.37	42	628	144	2.3	0.56	85	2.3	38	0.55	24.3	25.6	-1	100	13.7
		1899-12-31 12:35:00	40						16	5	93	45	60	129	9	11.6	72	91	10	7.37	41	603	145	2.2	0.51	80	2	38	0.5	23.7	25	-1.6	100	13.7
		1899-12-31 12:40:00	45						17	6	102	50	66	126	9.9	12.3	78	98	8	7.34	46	600	141	2.5	0.45	92	2.3	40	0.44	24.8	26.2	-1	100	14.4
		1899-12-31 12:45:00	50						18	4	99	44	59	126	16.5	19	122	152	11	7.33	34	499	145	1.7	0.37	65	1.4	30	0.36	17.9	18.9	-8	100	10.8
		1899-12-31 12:50:00	55						19	4	96	47	63	126	9	11.2	73	90	10	7.35	45	559	144	2.5	0.55	103	2.3	40	0.54	24.8	26.2	-0.8	100	14.4
		1899-12-31 12:55:00	60						20	5	90	44	57	126	8.9	11.2	73	91	11	7.35	45	577	144	2.5	0.57	106	1.9	40	0.56	24.8	26.2	-0.8	100	14.4
		1899-12-31 13:05:00	70						21	4	90	45	66	126	8.2	10.2	68	85	11	7.36	42	554	144	2.5	0.51	111	2	41	0.5	23.7	25	-1.7	100	14.8
		1899-12-31 13:15:00	80						22	4	93	45	58	126	8.4	10.5	71	88	10	7.36	41	555	144	2.6	0.58	129	2.3	42	0.57	23.2	24.5	-2.2	100	15.1
		1899-12-31 13:25:00	90						23	3	96	50	64	126	9.1	11.4	79	98	9	7.34	42	558	145	2.6	0.42	123	2.4	43	0.41	22.7	24.1	-3.1	100	15.5
		1899-12-31 13:35:00	100						24	3	90	53	66	126	10.1	12.7	88	109	9	7.34	43	553	147	2.6	0.55	127	2.4	44	0.54	23.2	24.5	-2.6	100	15.8
		1899-12-31 13:45:00	110						25	4	100	55	68	126	11	13.7	95	119	9	7.32	45	527	144	2.8	0.47	114	2.4	44	0.45	23.2	24.6	-2.9	100	15.8
		1899-12-31 13:55:00	120						26	3	101	56	70	126	11.6	14.5	100	125	9	7.32	45	536	147	2.8	0.53	111	2.2	46	0.51	23.2	24.6	-2.9	100	16.6
		1899-12-31 14:05:00	130						27	4	106	60	74	126	12.4	15.5	107	134	9	7.31	45	525	146	2.9	0.49	102	2.2	46	0.47	22.7	24.1	-3.6	100	16.6
		1899-12-31 14:15:00	140						28	3	109	64	80	126	12.2	15.2	104	130	11	7.91	46	491	144	3	0.52	99	2.1	46	0.5	23.2	24.6	-3.1	100	16.6
		1899-12-31 14:25:00	150					0	29	3	93	51	64	126	11.8	14.8	97	121	10	7.33	43	517	144	2.9	0.5	94	2	46	0.49	22.7	24	-3.2	100	16.6
5	2015.1.16	1899-12-31 16:35:00	0	CLP	19	90	0.64		1	3	95	56	70	80	9.9	13.9	114	173	13	7.5	35	274	145	3	0.4	152	1.8	41	0.42	27.3	28.4	4.1	100	14.8
		1899-12-31 16:40:00	0	LPS
		1899-12-31 16:45:00	5							2	116	68	85	79	9.7	14.7	123	188	19
		1899-12-31 16:50:00	10						2	3	121	70	87	81	9.6	14.6	120	183	11	7.48	35	471	146	2.8	0.39	131	1.9	43	0.4	26.1	27.2	2.6	100	15.5
		1899-12-31 16:55:00	15							3	133	92	101	80	4	7	57	87	15
		1899-12-31 17:00:00	20						3	3	133	84	96	79	6.8	8.8	73	111	22	7.44	38	495	147	2.2	0.39	132	2.1	42	0.4	25.8	27	1.6	100	15.1
		1899-12-31 17:05:00	25							3	126	75	91	78	9.3	14.1	12	180	11
		1899-12-31 17:10:00	30						4	4	128	76	93	80	9.9	15.1	123	187	11	7.43	39	461	148	2.2	0.41	125	2.4	43	0.42	25.9	27.1	1.6	100	15.5
		1899-12-31 17:15:00	35							4	137	77	97	83	11.4	17.8	140		12
		1899-12-31 17:20:00	40						5	4	137	77	97	85	12.1	18.4	142		14	7.43	39	433	148	2.2	0.41	118	2.4	43	0.42	25.9	27.1	1.6	100	15.5
		1899-12-31 17:25:00	45							3	135	75	94	88	12.4	18.8	140		14
		1899-12-31 17:30:00	50	Noradrenine					6	3	134	72	92	92	12.9	19.7	142		15	7.42	39	392	149	2.2	0.43	112	2.2	44	0.43	25.3	26.5	0.8	100	15.8
		1899-12-31 17:35:00	55							3	127	67	85	94	12.7	19.4	135		16
		1899-12-31 17:40:00	60	Septic model				10	7,8	3	139	76	95	97	14		145		16	7.42	40	349	151	2.1	0.38	101	2.3	45	0.38	25.9	27.1	1.4	100	16.2
			0	Fluid																7.4	45	221	145	3.5	0.43	106	2.7	44	0.43	27.9	29.3	3.1	100	15.8
		1899-12-31 17:45:00	5						9	4	125	62	76	100	14.8		148		25	7.4	42	405	150	2.2	0.4	106	2.9	44	0.4	26	27.3	1.2	100	15.8
		1899-12-31 17:50:00	10						10	4	142	68	91	101	18		180		16	7.41	40	419	148	2.1	0.45	99	3.1	41	0.45	25.4	26.6	0.8	100	14.8
		1899-12-31 17:55:00	15						11	5	126	58	73	106	17.3		164		24	7.41	40	431	149	2.3	0.42	97	3.4	41	0.42	25.4	26.6	0.8	100	14.8
		1899-12-31 18:00:00	20						12	5	125	48	70	109	18.5		170		33	7.42	38	435	149	2.4	0.44	95	3.4	40	0.44	24.6	25.8	0.1	100	14.4
		1899-12-31 18:05:00	25						13	6	135	54	79	109			180		13	7.41	40	448	150	2.4	0.49	99	3.6	39	0.49	25.4	26.6	0.8	100	14
		1899-12-31 18:10:00	30						14	7	125	47	72	117	18.9		224		13	7.4	42	437	146	2.3	0.48	113	3.5	38	0.48	26	27.3	1.2	100	13.7
		1899-12-31 18:15:00	35						15	5	145	75	99	113	19.1		169		22	7.39	43	359	150	2.1	0.46	111	3.2	39	0.46	26	27.3	1	100	14
		1899-12-31 18:20:00	40						16	7	126	46	70	107	17.2		161		15	7.4	41	435	150	2	0.41	139	2.9	39	0.71	25.4	26.7	0.6	100	14
		1899-12-31 18:25:00	45						17	6	134	59	82	109			190		14	7.39	45	412	147	2.7	0.43	122	3.2	39	0.42	26	27.4	0.7	100	14
		1899-12-31 18:30:00	50						18	5	152	75	99	102	19.2		189		11	7.4	41	389	149	1.8	0.42	139	3	39	0.42	25.4	26.7	0.6	100	14
		1899-12-31 18:35:00	55						19	5	156	75	100	101	18.8		187		12	7.39	41	397	147	1.8	0.45	132	3	38	0.45	24.8	26.1	-0.2	100	13.7
		1899-12-31 18:40:00	60						20	6	157	76	100	100	18.9		189		12	7.39	41	391	150	1.8	0.46	130	3.2	30	0.46	24.8	26.1	-0.2	100	14
		1899-12-31 18:50:00	70						21	5	155	74	98	97	17.9		182		13	7.38	41	388	147	1.9	0.45	138	3.6		0.45	24.3	25.6	-0.8	100	13.7
		1899-12-31 19:00:00	80						22	7	159	76	100	95	17		178		14	7.38	40	389	146	1.9	0.38	145	3.8	38	0.38	23.7	24.9	-1.4	100	13.7
		1899-12-31 19:10:00	90						23	9	162	75	101	95	17.2		180		14	7.38	41	392	145	1.8	0.45	150	4	37	0.4	24.3	25.6	-0.8	100	13.3
		1899-12-31 19:20:00	100						24	9	157	75	99	95	16.3		174		16	7.38	39	384	145	1.9	0.39	132	3.8	38	0.39	23.1	24.3	-2	100	14
		1899-12-31 19:30:00	110						25	8	158	76	100	95	16.2		173		14	7.39	39	388	144	1.9	0.42	161	4.3	37	0.42	23.6	24.8	-1.4	100	13.3
		1899-12-31 19:40:00	120						26	8	161	79	104	95	16.2		172		14	7.39	38	370	144	1.9	0.4	190	5	40	0.4	23	24.2	-2	100	14.4
		1899-12-31 19:50:00	130						27	7	164	80	104	94	15.9		167		12	7.6	42	369	148	2	0.45	181	4.9	38	0.44	23.7	25	-1.7	100	14
		1899-12-31 20:00:00	140						28	5	142	84	100	95	12.8		137		17	7.33	46	303	144	2.2	0.49	196	5.1	39	5.48	24.3	25.7	-1.6	100	14
		1899-12-31 20:10:00	150					46	29	4	137	82	99	98	13.7		146		16	7.29	51	181	149	2.4	0.5	192	5	39	0.48	24.5	26.1	-2.1	99	14
17	2015.1.29	1899-12-31 16:00:00	0	CLP	22.5	100	0.76		1	7	118	85	97	83	6.6	8.7	78	103	22	7.61	29	578	144	3.3	0.4	79	1.5	34	0.44	29.1	30	7.7	100	12.2
		1899-12-31 16:00:00	0	LPS
		1899-12-31 16:05:00	5							8	101	74	85	78	6.7	8.8	85	112	23
		1899-12-31 16:10:00	10						2	7	99	75	84	82	5.9	7.8	71	93	22	7.59	28	583	145	3.1	0.4	91	1.7	34	0.43	26.9	27.8	5.2	100	12.2
		1899-12-31 16:15:00	15							7	106	80	87	82	3.8	5.1	47	62	15
		1899-12-31 16:20:00	20						3	6	119	82	93	80	4.5	6	60	78	14	7.4	49	553	147	2.9	0.41	89	1.9	37	0.41	30.4	31.9	5.6	100	13.3
		1899-12-31 16:25:00	25							5	88	57	69	66	4.4	5.7	66	87	16
		1899-12-31 16:30:00	30						4	5	142	99	109	95	5.5	7.3	88	115	20	7.37	52	564	148	3	0.43	77	2.6	38	0.42	30.1	31.7	4.8	100	13.7
		1899-12-31 16:35:00	35							5	129	80	95	74	6.9	8.7	91	119	17
		1899-12-31 16:40:00	40						5	5	99	59	72	74	6.7	8.8	91	119	18	7.48	37	566	146	2.6	0.33	74	2	35	0.34	27.6	28.7	4.1	100	12.6
		1899-12-31 16:45:00	45							5	98	59	71	78	7.1	9.3	92	120	19
		1899-12-31 16:50:00	50	Noradrenine					6	5	91	54	66	81	7.4	9.8	93	123	19	7.52	35	562	145	2.7	0.36	69	1.8	35	0.38	28.6	29.7	5.7	100	12.6
		1899-12-31 16:55:00	55							4	87	46	62	81	8.6	8.6	82	108	20
		1899-12-31 17:00:00	60	Septic model				23	7,8	5	82	46	58	85	6.1	8	73	96	20	7.52	33	553	146	2.7	0.33	64	1.7	34	0.35	26.9	27.9	4	100	12.2
		1899-12-31 17:00:00	0	Fluid																7.52	32	501	148	2.7	0.33	63	1.8	35	0.35	26.1	27.1	3.2	100	12.6
		1899-12-31 17:05:00	5						9	8	125	71	87	105	14.5	19.1	139	83	15	7.52	32	501	148	2.7	0.33	63	1.8	35	0.35	26.1	27.1	3.2	100	12.6
		1899-12-31 17:10:00	10						10	7	123	65	82	101	15.8	15.8	156		15	7.44	41	568	148	2.7	0.44	58	3.3	35	0.45	27.8	29.1	3.6	100	12.6
		1899-12-31 17:15:00	15						11	8	130	66	85	101	17		167		14	7.44	40	555	147	2.5	0.39	61	3.5	34	0.4	27.2	28.4	3	10	12.2
		1899-12-31 17:20:00	20						12	8	131	66	87	101	17.4		172		13	7.43	42	557	147	2.5	0.45	55	3.6	33	0.46	27.9	29.2	3.6	100	11.9
		1899-12-31 17:25:00	25						13	8	140	70	92	100	17.5		175		12	7.42	42	560	147	2.4	0.39	57	3.7	32	0.39	27.2	28.5	2.7	100	11.5
		1899-12-31 17:30:00	30						14	9	143	71	94	100	18.1		181		11	7.42	43	569	148	2.4	0.46	56	3.5	32	0.46	27.9	29.2	3.4	100	11.5
		1899-12-31 17:35:00	35						15	6	106	54	71	111	17.3		156		13	7.44	41	563	146	2.5	0.39	62	3	33	0.4	27.8	29.1	3.6	100	11.9
		1899-12-31 17:40:00	40						16	4	124	72	88	101	11.3	15.5	118	155	13	7.43	42	547	148	2.5	0.44	61	2.8	33	0.45	27.9	29.2	3.6	100	11.6
		1899-12-31 17:45:00	45						17	4	121	63	82	98	15.4		157		18	7.42	43	558	147	2.5	0.39	73	2.7	34	0.39	27.9	29.2	3.4	100	12.2
		1899-12-31 17:50:00	50						18	4	113	61	78	98	14.8	19.3	149	196	17	7.45	38	550	145	2.3	0.3	77	2.6	32	0.31	26.4	27.6	2.4	100	11.5
		1899-12-31 17:55:00	55						19	3	115	65	80	100	14.2	18.6	146	186	16	7.45	41	546	145	2.5	0.36	86	2.5	33	0.37	28.5	29.8	4.5	100	11.9
		1899-12-31 18:00:00	60						20	3	114	65	80	100	14.2	18.6	142	186	17	7.45	39	549	146	2.5	0.36	90	2.5	33	0.37	27.1	28.3	3.1	100	11.9
		1899-12-31 18:10:00	70						21	3	113	66	80	98	12.1	15.9	123	163	16	7.46	39	561	146	2.5	0.39	98	2.5	34	0.4	27.7	28.9	3.9	100	12.2
		1899-12-31 18:20:00	80						22	3	109	64	78	96	11.3	14.9	118	156	16	7.47	39	564	147	2.6	0.38	98	2.5	35	0.39	28.4	29.6	4.7	100	12.6
		1899-12-31 18:30:00	90						23	3	111	66	80	93	11.1	14.6	119	156	16	7.47	38	522	146	2.5	0.33	96	2.4	34	0.34	27.7	28.9	4	100	12.2
		1899-12-31 18:40:00	100						24	3	112	68	82	93	10.7	14.1	115	151	17	7.46	39	547	146	2.6	0.35	96	2.4	34	0.36	27.7	28.9	3.9	100	12.2
		1899-12-31 18:50:00	110						25	3	110	66	80	95	10.7	14.1	114	150	16	7.47	39	568	146	2.6	0.38	96	2.4	34	0.39	28.4	29.6	4.7	100	12.2
		1899-12-31 19:00:00	120						26	3	100	70	80	94	6	7.9	64	84	12	7.47	39	562	146	2.6	0.33	95	2.3	35	0.34	28.4	29.6	4.7	100	12.6
		1899-12-31 19:10:00	130						27	3	102	70	80	97	7.4	9.5	75	98	14	7.46	41	571	147	2.7	0.39	95	2.3	35	0.4	29.2	30.5	5.4	100	12.6
		1899-12-31 19:20:00	140						28	2	97	66	76	93	7.4	9.8	80	106	10	7.47	40	550	146	2.7	0.37	95	2.2	35	0.38	29.1	30.3	5.4	100	12.6
		1899-12-31 19:30:00	150					123	29	2	101	69	80	98	7.1	9.4	73	95	9	7.46	40	536	145	2.7	0.35	94	2.1	35	0.36	28.4	29.6	4.6	100	12.6
20	2015.1.31	1899-12-31 14:15:00	0	CLP	17	96	0.66		1	3	103	75	83	106	2.6	4	25	38	26	7.49	29	638	144	2.2	0.47	96	1.4	45	0.49	22.1	23	-1.2	100	16.2
		1899-12-31 14:15:00	0	LPS
		1899-12-31 14:20:00	5							3	101	71	83	119	9.5	14.5	80	123	22
		1899-12-31 14:25:00	10						2	3	81	59	67	115	8.3	11.5	66	101	21	7.49	24	583	140	2.1	0.23	57	1.5	43	0.24	18.3	19	-5	100	15.5
		1899-12-31 14:30:00	15							3	63	41	48	87	4.4	6.7	49	75	26
		1899-12-31 14:35:00	20						3	4	88	59	70	84	4.1	6.2	49	75	23	7.46	25	621	142	2.2	0.3	53	1.6	42	0.31	17.8	18.6	-6	100	15.1
		1899-12-31 14:40:00	25							4	130	87	102	103	9.3	14.2	93	141	16
		1899-12-31 14:45:00	30						4	4	122	71	86	102	12	18.2	114	173	16	7.47	27	656	143	1.8	0.36	61	1.5	46	0.37	19.7	20.5	-4	100	16.6
		1899-12-31 14:50:00	35							5	118	63	84	101	13	19.9	128	195	14
		1899-12-31 14:55:00	40						5	4	120	58	76	108	16.2		151		15	7.45	29	651	140	1.8	0.31	59	1.7	46	0.32	20.2	21.1	-3.8	100	16.6
		1899-12-31 15:00:00	45							5	135	60	78	107	13.5		122	186	18
		1899-12-31 15:05:00	50	Noradrenine					6	4	103	51	66	106	11.1	16.9	100	152	22	7.45	29	637	142	2.5	0.39	68	1.6	46	0.4	20.3	21.1	-3.8	100	16.6
		1899-12-31 15:10:00	55							4	103	52	69	116	14.5		130	199	25
		1899-12-31 15:15:00	60	Septic model				6	7,8	5	70	38	49	109	10.1	15.4	92	141	14	7.43	30	650	138	2.2	0.25	88	1.7	45	0.25	19.9	20.8	-4.4	100	16.2
		1899-12-31 15:15:00	0	Fluid																7.44	29	575	142	2.2	0.25	81	1.7	47	0.25	19.7	20.6	-4.5	100	16.9
		1899-12-31 15:20:00	5						9	4	112	49	69	120			198		16	7.41	32	644	144	2.3	0.38	89	2.9	45	0.38	20.3	21.3	-4.3	100	16.2
		1899-12-31 15:25:00	10						10	4	103	47	63	120			184		18	7.4	32	641	142	2	0.37	86	3.1	42	0.37	19.8	20.8	-5	100	15.1
		1899-12-31 15:30:00	15						11	4	109	47	65	120			181		17	7.38	35	658	143	2	0.41	84	3.5	43	0.41	20.7	21.8	-4.4	100	15.5
		1899-12-31 15:35:00	20						12	5	100	42	61	123			188		18	7.37	34	647	143	1.7	0.44	78	3.6	41	0.43	19.7	20.7	-5.6	100	14.8
		1899-12-31 15:40:00	25						13	6	118	49	70	119			195		17
		1899-12-31 15:45:00	30						14	7	112	46	66	120			208		16	7.34	38	660	141	1.7	0.43	78	4.1	39	0.42	20.5	21.7	-5.3	100	14
		1899-12-31 15:50:00	35						15	5	80	34	50	132	14		103	157	21	7.35	38	639	142	1.6	0.42	72	3.3	39	0.41	21	22.2	-4.6	100	14
		1899-12-31 15:55:00	40						16	6	90	46	61	122	10.3	15.7	84	129	20	7.36	38	657	144	1.7	0.48	69	3.1	40	0.47	21.5	22.7	-3.9	100	14.4
		1899-12-31 16:00:00	45						17	6	103	52	68	120	15.9		132		19	7.31	45	653	141	2.1	0.5	70	3.4	40	0.48	22.7	24.1	-3.6	100	14.4
		1899-12-31 16:05:00	50						18	6	102	49	66	113	19		169		17	7.31	43	645	141	1.7	0.44	78	3.1	41	0.42	21.7	23	-4.6	100	14.8
		1899-12-31 16:10:00	55						19	7	83	41	56	113	15.8		140		20	7.31	43	641	142	1.5	0.43	73	3	40	0.41	21.7	23	-4.6	100	14.4
		1899-12-31 16:15:00	60						20	7	90	46	60	113	11.5	17.6	102	155	20	7.33	40	643	141	1.6	0.4	69	2.8	40	0.39	21.1	22.3	-4.8	100	14.4
		1899-12-31 16:25:00	70						21	7	92	49	62	112	11.5	17.6	104	158	20	7.32	41	671	140	1.7	0.35	70	2.8	40	0.34	21.1	22.4	-5	100	14.4
		1899-12-31 16:35:00	80						22	7	96	50	63	112	10.9	16.6	96	147	21	7.33	41	659	141	1.8	0.43	67	2.6	41	0.42	21.6	22.9	-4.3	100	14.8
		1899-12-31 16:45:00	90						23	4	103	54	69	116	17		147		15	7.28	46	649	142	2	0.35	67	2.9	41	0.33	21.6	23	-5.1	100	14.8
		1899-12-31 16:55:00	100						24	5	114	60	74	115	16.8		146		14	7.26	49	654	140	2	0.4	63	3.1	42	0.38	22	23.5	-5.1	100	15.1
		1899-12-31 17:05:00	110						25	6	108	58	74	118	16.7		143		14	7.3	46	652	140	2.3	0.35	57	2.5	42	0.34	22.6	24	-3.8	100	15.1
		1899-12-31 17:15:00	120						26	6	106	58	74	118	15.9		135		14	7.3	46	645	141	2.5	0.41	50	2.1	41	0.39	22.6	24	-3.8	100	14.8
		1899-12-31 17:25:00	130						27	6	105	57	73	120	14.8		121	185	17	7.29	47	633	144	2.6	0.4	50	2.2	42	0.38	22.6	24	-4	100	15.1
		1899-12-31 17:35:00	140						28	6	101	56	69	121	17.7		147		14	7.29	46	629	144	2.6	0.47	46	2	41	0.45	22.1	23.5	-4.5	100	14.8
		1899-12-31 17:45:00	150					17	29	5	90	53	66	124	11.7	17.9	94	144	15	7.332	44	656	144	2.7	0.47	50	2	43	0.45	22.7	24.1	-3.4	100	15.5
21	2015.2.1	1899-12-31 09:25:00	0	CLP	21	100	0.74		1	2	110	66	79	82	7	9.5	85	115	9	7.33	53	374	140	3.9	0.37	109	1.2	30	0.36	27.9	29.5	2	100	10.8
		1899-12-31 09:25:00	0	LPS
		1899-12-31 09:30:00	5							2	145	92	108	113	15.8		142	188	10
		1899-12-31 09:35:00	10						2	2	139	94	107	109	13.3	17.1	115	155	10	7.32	52	231	144	3.1	0.42	159	1.3	33	0.41	26.8	28.4	0.7	100	11.9
		1899-12-31 09:40:00	15							2	74	48	56	91	6.2	8.4	67	91	9
		1899-12-31 09:45:00	20						3	2	94	63	72	91	3.8	5.2	42	57	13	7.39	41	332	142	3.4	0.38	200	1.6	32	0.38	24.8	26.1	-0.2	100	11.5
		1899-12-31 09:50:00	25							2	103	72	81	95	4.7	6.4	50	68	13
		1899-12-31 09:55:00	30						4	2	117	86	96	109	6.6	9	62	88	13	7.38	44	320	144	3.1	0.38	196	1.6	344	0.38	26	27.4	0.9	100	12.2
		1899-12-31 10:00:00	35							2	116	77	89	119	11	14.9	92	124	12
		1899-12-31 10:05:00	40						5	3	92	55	67	106	10.4	14.1	96	130	13	7.4	42	308	142	2.8	0.37	186	1.6	34	0.37	26	27.3	1.2	100	12.2
		1899-12-31 10:10:00	45							3	85	47	58	99	7.6	10.3	76	103	14
		1899-12-31 10:15:00	50	Noradrenine					6	3	77	43	54	101	6.7	9	64	87	18	7.4	44	298	141	3.1	0.37	203	1.7	33	0.37	27.3	28.7	2.5	100	11.9
		1899-12-31 10:20:00	55							3	70	39	49	101	4.7	6.4	47	63	21
		1899-12-31 10:25:00	60	Septic model				22	7,8	3	65	37	46	101	4.5	6	44	59	23	7.39	43	339	140	3.2	0.38	212	1.7	31	0.38	26	27.3	1	100	11.2
		1899-12-31 10:25:00	0	Fluid																7.39	43	322	142	3.2	0.38	209	1.7	32	0.38	26	27.3	1	100	11.5
		1899-12-31 10:30:00	5						9	3	93	48	63	119	11.2	14.7	93	125	22	7.35	46	316	142	3.2	0.38	226	3	32	0.37	25.4	26.8	-0.2	100	11.5
		1899-12-31 10:35:00	10						10	4	100	50	66	126	18.7		149		26	7.36	44	344	143	2.8	0.41	206	3	30	0.4	24.9	26.3	-0.5	100	10.8
		1899-12-31 10:40:00	15						11	4	103	50	69	127			171		23	7.35	45	376	140	2.6	0.37	197	3.3	29	0.36	24.8	26.2	-0.8	100	10.4
		1899-12-31 10:45:00	20						12	4	105	48	68	125			190		17	7.34	47	386	140	2.4	0.43	193	3.3	28	0.42	25.4	26.8	-0.4	100	10.1
		1899-12-31 10:50:00	25						13	5	108	50	71	126			197		16	7.33	46	388	144	2.3	0.37	200	3.9	29	0.36	24.3	25.7	-1.6	100	10.4
		1899-12-31 10:55:00	30						14	4	111	48	70	122			198		16	7.32	48	392	143	2.3	0.48	195	3.8	27	0.46	24.7	26.2	-1.4	100	9.2
		1899-12-31 11:00:00	35						15	4	90	40	60	129			164		22	7.36	45	384	142	2.1	0.44	199	3.1	28	0.42	25.4	26.8	0	100	10.1
		1899-12-31 11:05:00	40						16	4	104	54	72	126	17.6		141	191	15	7.35	47	348	143	2.2	0.48	205	3	28	0.47	25.9	27.3	0.3	100	10.1
		1899-12-31 11:10:00	45						17	4	110	57	74	125			178		17	7.34	48	379	143	2.3	0.46	207	2.8	29	0.45	25.9	27.4	0.1	100	10.4
		1899-12-31 11:15:00	50						18	4	106	54	72	125			176		18	7.34	47	389	142	2.1	0.41	211	2.7	29	0.4	25.4	26.8	-0.4	100	10.4
		1899-12-31 11:20:00	55						19	4	102	53	71	124			172		19	7.34	48	393	143	2.2	0.45	216	2.5	29	0.44	25.9	27.4	0.1	100	10.4
		1899-12-31 11:25:00	60						20	4	101	53	71	122			170		20	7.35	48	410	143	2.2	0.4	229	2.5	30	0.44	26.5	28	0.9	100	10.8
		1899-12-31 11:35:00	70						21	5	96	51	68	114	17.7		156		22	7.38	46	489	142	2.1	0.41	241	2.7	30	0.41	21.2	28.6	2.1	100	10.8
		1899-12-31 11:45:00	80						22	6	88	50	64	111	12.1	16.4	107	145	22	7.4	43	497	141	2.3	0.4	228	2.7	29	0.4	26.6	27.9	1.8	100	10.4
		1899-12-31 11:55:00	90						23	6	102	55	69	109	12.2	16.5	112	151	18	7.4	43	508	143	2.3	0.4	213	2.7	29	0.4	26.6	27.9	1.8	100	10.4
		1899-12-31 12:05:00	100						24	6	104	58	72	108	12.6	17.1	116	116	17	7.42	40	504	140	2.3	0.34	200	2.7	28	0.34	25.9	27.1	1.4	100	10.1
		1899-12-31 12:15:00	110						25	6	103	64	76	109	10.6	14.4	95	129	22	7.42	40	514	140	2.3	0.37	180	2.6	29	0.37	25.9	27.1	1.4	100	10.4
		1899-12-31 12:25:00	120						26	6	75	59	66	108	5.2	7	48	64	28	7.42	39	523	143	2.3	0.33	172	2.6	30	0.33	25.3	26.5	0.8	100	10.8
		1899-12-31 12:35:00	130						27	6	59	47	50	110	3	4.2	28	38	30	7.43	36	496	142	2.1	0.3	150	2.5	28	0.3	23.9	25	-0.4	100	10.1
		1899-12-31 12:45:00	140						28	6	99	56	69	115	12.8	17.1	113	152	13	7.43	36	505	143	2.1	0.32	142	2.3	30	0.32	23.9	25	-0.4	100	10.8
		1899-12-31 12:55:00	150					72	29	5	74	46	54	99	5.1	6.9	51	69	12	7.48	36	574	140	2.5	0.32	159	2.4	31	0.33	26.8	27.9	3.3	100	11.2

## Sheet: control
					kg	cm	m2
NO	Date	Time	Time interval	Event	Body weight	length	BSA	Urine output	Blood gas	CVP	SBP	DBP	MAP	HR	CO	CI	SV	SVI	SVV	备注	PH	PCO2	PO2	Na+	k+	ca2+	Glu	Lac	Hct	Ca2+(7.4)	HCO3--	TCO2	BEecf	SO2 C	THbc	A-aDo2
11	2015.1.19	1899-12-31 14:40:00	0	CLP	20	95	0.67		1	3	128	84	108	195			127	191	17	CLP	7.34	42	435	142	3.6	0.58	221	5.2	41	1.57	22.7	24	-3.1	100	14.8
		1899-12-31 14:40:00	0	LPS																LPS
		1899-12-31 14:45:00	5							4	123	84	99	199			122	183	120
		1899-12-31 14:50:00	10						2	4	130	92	108	195			133	199	17		7.43	38	460	146	3.8	0.6	187	2.2	37	0.61	25.2	26.4	0.9	100	13.3
		1899-12-31 14:55:00	15							6	134	95	112	194			139		18
		1899-12-31 15:00:00	20						3	7	129	83	102	200					18		7.42	37	452	143	3.3	0.45	162	1.9	38	0.45	24	25.1	-0.5	100	13.7
		1899-12-31 15:05:00	25							7	115	79	96	200			156		20
		1899-12-31 15:10:00	30						4	7	110	68	87	190			154		21		7.42	40	395	145	3.6	0.57	174	1.9	39	0.57	25.9	27.1	1.4	100	14
		1899-12-31 15:15:00	35							7	84	51	65	172			156		22
		1899-12-31 15:20:00	40						5	6	68	41	52	149	12	16.8	75	112	19		7.43	38	307	141	4.5	0.52	188	2.4	37	0.53	25.2	26.4	0.9	100	13.3
		1899-12-31 15:25:00	45							5	72	42	63	132	6.2	9	46	69	17
		1899-12-31 15:30:00	50	NS					6	4	58	33	42	120	5.1	7.6	42	63	13	活性药	7.38	39	245	143	3.7	0.46	213	2.8	37	0.46	23.1	24.3	-2	100	13.3
		1899-12-31 15:35:00	55							3	60	34	44	122	4.6	7.1	39	59	16
		1899-12-31 15:40:00	60	Septic model					7,8	3	58	32	41	116	4.8	7.3	41	62	17	造模成功	7.35	43	196	144	3.5	0.48	217	3.4	36	0.47	23.7	25	-1.9	100	13
			0	Fluid				0												液体	7.38	39	200	144	3.5	0.47	207	3.3	37	0.47	23.1	24.3	-2	100	13.3
		1899-12-31 15:45:00	5						9	1	76	38	53	229	5.6	8.4	46	64	19		7.35	40	155	145	3.7	0.52	173	4.1	35	0.51	22.1	23.3	-3.5	99	12.6
		1899-12-31 15:50:00	10						10	2	83	39	86	133	13.8		110	165	25		7.33	41	215	146	3.6	0.54	197	4.9	34	0.52	21.6	22.9	-4.3	100	12.2
		1899-12-31 15:55:00	15						11	4	69	35	50	135	10.7	16	79	119	18		7.35	37	252	146	2.9	0.47	167	4.5	32	0.46	20.4	21.5	-5.2	100	11.5
		1899-12-31 16:00:00	20						12	4	79	39	57	147	16.1		110	165	17		7.34	39	273	145	2.9	0.54	167	4.9	32	0.53	21	22.2	-4.8	100	11.5
		1899-12-31 16:05:00	25						13	4	81	41	60	155			152		17		7.35	38	301	147	3	0.62	166	5.1	33	0.61	21	22.2	-4.6	100	11.9
		1899-12-31 16:10:00	30						14	3	84	40	59	143			161		21		7.34	38	318	147	2.9	0.6	151	5	31	0.59	20.5	21.7	-5.3	100	11.2
		1899-12-31 16:15:00	35						15	4	76	41	57	148	17.2		116	176	17		7.36	38	310	146	2.8	0.49	156	4.7	33	0.48	21.5	22.7	-3.9	100	11.9
		1899-12-31 16:20:00	40						16	4	76	41	58	151	17.9		120	179	17		7.34	39	277	148	2.8	0.53	146	4.5	33	0.52	21	22.2	-4.8	100	11.9
		1899-12-31 16:25:00	45						17	4	74	42	57	152	16.9		111	166	17		7.35	40	240	146	2.9	0.51	155	4.7	35	0.5	22.1	23.3	-3.5	100	12.6
		1899-12-31 16:30:00	50						18	4	73	42	55	152	15.5		99	149	18		7.34	42	222	146	3	0.54	150	4.7	36	0.53	22.7	24	-3.1	100	13
		1899-12-31 16:35:00	55						19	4	72	41	56	153	14.8		96	144	18		7.34	41	210	143	2.9	0.44	142	4.6	35	0.43	22.1	23.4	-3.7	100	12.6
		1899-12-31 16:40:00	60						20	4	72	42	55	156	14.3		93	139	19		7.33	42	225	146	3.1	0.55	140	4.6	37	0.53	22.1	23.4	-3.8	100	13.3
		1899-12-31 16:50:00	70						21	4	75	44	58	157	17.2		109	164	17		7.32	43	237	147	3.1	0.47	125	4.7	38	0.45	22.2	23.5	-3.9	100	13.7
		1899-12-31 17:00:00	80						22	3	86	47	62	145	19.6		149		19		7.33	42	228	146	3.5	0.53	114	4.7	38	0.52	22.1	23.4	-3.8	100	13.7
		1899-12-31 17:10:00	90						23	5	84	47	62	151			140		16		7.34	41	300	145	3.6	0.5	108	4.6	38	0.49	22.1	23.4	-3.7	100	13.7
		1899-12-31 17:20:00	100						24	5	85	48	63	159			141		15		7.33	42	296	145	3.7	0.51	99	4.5	38	0.5	22.1	23.4	-3.8	100	13.7
		1899-12-31 17:30:00	110						25	6	84	47	63	164			140		17		7.33	41	265	145	3.6	0.48	88	4.3	38	0.47	21.6	22.9	-4.3	100	13.7
		1899-12-31 17:40:00	120						26	6	84	46	63	166			138		19		7.34	40	270	145	3.7	0.49	82	4.2	38	0.48	21.6	22.8	-4.2	100	13.7
		1899-12-31 17:50:00	130						27	6	68	36	50	145	13.9	19.4	89	134	22		7.27	48	195	147	4	0.48	81	4.1	37	0.46	22	23.5	-4.9	100	13.3
		1899-12-31 18:00:00	140						28	7	65	34	47	136	9.2	13.7	68	102	21		7.3	45	184	146	4	0.52	65	3.8	36	0.5	22.1	23.5	-4.3	100	13
		1899-12-31 18:10:00	150					17	29	8	61	33	45	133	7.4		56		29		7.26	51	198	146	4.1	0.53	61	3.9	36	0.5	22.9	24.5	-4.2	100	113
8	2015.1.18	1899-12-31 11:00:00	0	CLP	23.5	103	0.79		1	15	145	112	123	120	9	12.3	81	103	12	CLP	7.47	39	368	145	3	0.43	93	1.3	39	0.44	28.4	29.6	4.7	100	14
		1899-12-31 11:05:00	0	LPS						6	138	107	117	118	10.1	12.9	87	111	10	LPS
		1899-12-31 11:10:00	5							8	133	106	115	110	8.9	11.4	81	103	9
		1899-12-31 11:15:00	10						2	7	133	107	116	114	6.1	7.8	54	68	9		7.46	40	487	144	3	0.43	82	1.1	39	0.44	28.4	29.6	4.6	100	14
		1899-12-31 11:20:00	15							7	130	103	111	121	5.7	7.3	47	60	8
		1899-12-31 11:25:00	20						3	5	133	106	115	132	5.8	7.3	44	56	8		7.35	56	395	147	2.8	0.48	72	1.1	41	0.47	30.9	32.6	5.3	100	14.8
		1899-12-31 11:30:00	25							2	134	104	113	136	6.3	8	46	59	9
		1899-12-31 11:35:00	30						4	5	141	101	112	130	10.1	12.9	77	98	10		7.36	54	252	149	2.7	0.46	67	1.2	43	0.45	30.5	32.2	5.1	100	15.5
		1899-12-31 11:40:00	35							7	134	97	108	130	12.3	15.8	93	113	10
		1899-12-31 11:45:00	40						5	7	130	91	107	130	9.6	12.2	75	90	12		7.4	47	219	146	2.7	0.38	75	1.4	43	0.38	29.1	30.5	4.3	100	15.5
		1899-12-31 11:50:00	45							6	124	80	94	132	14.1	18	106	135	15
		1899-12-31 11:55:00	50	NS					6	5	122	79	93	135	15.4	19.6	113	144	17	活性药	7.43	42	269	147	2.6	0.4	113	1.6	43	0.4	27.9	29.2	3.6	100	15.5
		1899-12-31 12:00:00	55							4	112	65	80	139	19.6		142	181	19
		1899-12-31 12:05:00	60	Septic model				30	7,8	3	92	52	68	144	17.2		130	154	21	造模成功	7.42	43	250	149	2.6	0.43	145	1.8	42	0.43	27.9	29.2	3.4	100	15.1
		1899-12-31 12:05:00	0	Fluid																液体	7.42	43	249	149	2.5	0.39	143	1.8	43	0.39	27.9	29.2	3.4	100	15.5
		1899-12-31 12:10:00	5						9	3	74	41	55	130	13.7	17.5	107	136	24		7.45	38	271	146	2.3	0.36	143	2.6	40	0.37	26.4	27.6	2.4	100	14.4
		1899-12-31 12:15:00	10						10	1	74	41	55	122	8.2	10.5	68	87	22		7.43	40	315	148	2.4	0.42	133	2.9	38	0.43	26.5	27.7	2.2	100	13.7
		1899-12-31 12:20:00	15						11	2	114	61	83	138	18.8		146	185	16		7.39	44	314	146	2.5	0.49	133	3.3	37	0.49	26.6	28	1.6	100	13.3
		1899-12-31 12:25:00	20						12	7	117	60	83	149			173		15		7.37	45	259	146	2.1	0.39	122	3.4	36	0.39	26	27.4	0.7	100	13
		1899-12-31 12:30:00	25						13	8	110	54	76	155			175		25		7.39	44	261	147	2.2	0.43	111	3.5	36	0.42	25.4	26.8	0.1	100	13
		1899-12-31 12:35:00	30						14	11	122	62	83	149			180		26		7.37	44	280	147	2.2	0.43	112	3.8	35	0.42	25.4	26.8	0.1	100	12.6
		1899-12-31 12:40:00	35						15	4	82	39	57	146			182		22		7.36	42	293	149	1.9	0.43	101	3.3	33	0.42	23.7	25	-1.7	100	11.9
		1899-12-31 12:45:00	40						16	5	108	58	77	144			164		13		7.38	35	312	151	1.7	0.39	81	2.6	32	0.39	20.7	21.8	-4.4	100	11.5
		1899-12-31 12:50:00	45						17	3	100	52	70	151			159		16		7.4	35	313	148	1.6	0.33	80	2.5	30	0.33	21.7	22.8	-3.1	100	10.8
		1899-12-31 12:55:00	50						18	3	73	42	56	138	11.2	14.3	80	102	20		7.42	39	274	146	1.9	0.33	92	2.9	34	0.33	25.3	26.5	0.8	100	12.2
		1899-12-31 13:00:00	55						19	3	86	47	64	141	9.8	12.5	70	89	22		7.38	45	212	146	2.2	0.31	92	3.3	36	0.31	26.6	28	1.5	100	13
		1899-12-31 13:05:00	60						20	8	88	47	66	143	19.8		140	178	32		7.37	45	197	145	2.1	0.37	97	3.1	36	0.37	26	27.4	0.7	100	13
		1899-12-31 13:15:00	70						21	6	95	49	74	145	19.7		145	177	21		7.37	41	234	148	2.1	0.32	119	3.8	32	0.32	23.7	28	-1.6	100	11.5
		1899-12-31 13:25:00	80						22	6	109	60	74	138			145	185	24		7.41	41	201	148	2.5	0.37	135	4.9	37	0.37	26	27.3	1.4	100	13.3
		1899-12-31 13:35:00	90						23	5	75	44	56	128	11.5	14.7	81	103	22		7.43	39	208	148	2.6	39	127	5	38	0.39	25.9	27.1	1.6	100	13.7
		1899-12-31 13:45:00	100						24	5	77	47	58	128	7.5	9.5	58	74	22		7.53	29	262	147	2.3	0.35	111	4.5	36	0.37	24.2	25.1	1.5	100	13
		1899-12-31 13:55:00	110						25	4	94	59	72	128	11.5	14.7	90	115	14		7.53	29	225	149	2.2	0.34	90	4.4	37	0.36	24.2	25.1	1.5	100	13.3
		1899-12-31 14:05:00	120						26	5	98	56	69	126	14.5	18.4	113	144	13		7.51	32	190	147	2.3	0.33	83	4.6	38	0.35	25.5	26.5	2.5	100	13.7
		1899-12-31 14:15:00	130						27	4	94	53	67	126	13.2	17.1	106	134	15		7.49	34	169	150	2.6	0.34	76	4.6	39	0.35	25.9	26.9	2.6	100	14
		1899-12-31 14:25:00	140						28	1	85	48	61	126	12	15.2	95	125	14		7.52	33	207	148	2.6	0.31	69	4.6	40	0.33	26.9	27.9	4	100	14.4
		1899-12-31 14:35:00	150					60	29	0	79	46	60	128	7.7	9.8	61	77	19		7.54	32	223	146	2.7	0.29	64	4.6	40	0.31	27.4	28.4	4.9	100	14.4
4	2015.1.16	1899-12-31 11:35:00	0	CLP	19.5	90	0.66		1	1	120	87	105	112	16.5		132	196	12	CLP	7.55	27	435	140	2.8	0.38	108	0.9	34	0.4	23.6	24.4	1.2	100	12.2
		1899-12-31 11:40:00	0	LPS																LPS（6MG）
		1899-12-31 11:45:00	5							1	128	85	99	117	15.6		135	195	12
		1899-12-31 11:50:00	10						2	0	124	88	99	127	12.1		162	89	10	术毕	7.5	28	454	141	3.3	0.41	103	1.1	36	0.43	21.8	22.7	-1.4	100	13
		1899-12-31 11:55:00	15							0	131	91	102	111	12.1	19.3	111	168	11
		1899-12-31 12:00:00	20						3	0	133	87	102	109	14.1		128	192	11		7.41	38	385	144	2.8	0.47	111	1	48	0.47	24.1	25.3	-0.5	100	14.4
		1899-12-31 12:05:00	25							1	134	86	101	110	14.8		138		11
		1899-12-31 12:10:00	30						4	2	137	85	103	108	15.9		146		11		7.38	39	46	141	2.4	0.43	90	1.1	37	0.43	23.7	24.3	-2	100	13.3
		1899-12-31 12:15:00	35							3	145	90	109	109	16.4		150		10
		1899-12-31 12:20:00	40						5	3	146	86	105	115	18.9		162		11		7.38	40	486	142	2.4	0.46	83	1	39	0.46	23.7	24.9	-1.4	100	14
		1899-12-31 12:25:00	45							2	142	84	104	115	18.2		160		10
		1899-12-31 12:30:00	50	NS					6	2	142	83	102	119	19.7		159		13	活性药	7.39	38	447	145	2.2	0.44	66	0.9	37	0.44	23	24.2	-2	100	13.3
		1899-12-31 12:35:00	55							2	142	87	109	119	18.7		168		11
		1899-12-31 12:40:00	60	Septic model				5	7，8	2	140	82	99	123			165		12	造模成功	7.38	41	472	142	2.6	0.49	71	1.2	39	0.49	24.3	25.6	-0.8	100	14
			0	Fluid																液体	7.37	42	441	146	2.6	0.5	68	1.1	40	0.49	24.3	25.6	-1	100	14.4
		1899-12-31 12:45:00	5						9	2	147	82	103	124			182		8		7.33	46	458	146	2.4	0.52	62	1.4	35	0.51	24.3	25.7	-1.6	100	12.6
		1899-12-31 12:50:00	10						10	1	154	84	100	127			199		11		7.31	42	421	145	2.1	0.47	51	1.1	31	0.45	21.1	22.4	-5.2	100	11.2
		1899-12-31 12:55:00	15						11	-3	179	88	118	128			227		7	LPS（2MG）	7.2	59	279	145	2.1	0.5	55	1.1	30	0.46	23.1	24.9	-4.9	100	10.8
		1899-12-31 13:00:00	20						12	0	174	68	107	179					11		7.17	70	68	144	3.2	0.61	156	1.4	37	0.56	25.5	27.6	-3	87	13.3
		1899-12-31 13:05:00	25						13	0	164	62	100	163			272		6	氧分压低	7.22	63	62	146	2.9	0.59	171	1.4	36	0.55	25.8	27.7	-1.9	86	13
		1899-12-31 13:10:00	30						14	0	180	71	109	163					8		7.22	62	95	145	2.4	0.62	182	1.5	33	0.58	25.4	27.3	-2.3	96	11.9
		1899-12-31 13:15:00	35						15	1	165	63	99	166			299		13		7.26	55	90	144	2.1	0.54	197	1.3	33	0.51	24.7	26.4	-2.4	96	11.9
		1899-12-31 13:20:00	40						16	1	178	78	103	152			276		20		7.3	49	88	143	1.9	0.48	194	1.4	33	0.46	24.1	25.6	-2.3	96	11.9
		1899-12-31 13:25:00	45						17	1	144	58	88	146			255		21		7.34	41	107	146	1.8	0.5	177	1.4	32	0.49	22.1	23.4	-3.7	98	11.5
		1899-12-31 13:30:00	50						18	1	147	65	91	138			237		16		7.35	41	117	145	2.1	0.52	187	1.7	32	0.51	22.6	23.9	-3	98	11.5
		1899-12-31 13:35:00	55						19	1	152	71	94	129			213		13		7.35	41	174	143	2.1	0.5	193	1.8	33	0.49	22.6	23.9	-3	100	11.9
		1899-12-31 13:40:00	60						20	1	163	85	100	130			187		12		7.34	40	138	144	2	0.48			32	0.47	21.6	22.8	-4.2	99	11.5
		1899-12-31 13:50:00	70						21	1	157	91	106	119	19.2		160		12		7.35	41	119	144	2.2	0.51	229	2.5	33	0.5	22.6	23.9	-3	98	11.9
		1899-12-31 14:00:00	80						22	1	132	75	90	123	19		155		14		7.36	40	173	144	2.1	0.53	223	2.4	33	0.52	22.6	23.8	-2.8	100	11.9
		1899-12-31 14:10:00	90						23	1	140	83	97	121	18.3		149		14		7.36	39	176	143	2	0.49	198	2.2	32	0.48	22	23.2	-3.4	100	11.5
		1899-12-31 14:20:00	100						24	1	133	79	94	117	15.6		135		14		7.36	39	162	144	2	0.55	181	2	33	0.54	22	23.2	-3.4	99	11.9
		1899-12-31 14:30:00	110						25	1	129	76	91	114	15.6		135		13		7.36	40	155	147	2	0.58	171	1.9	35	0.57	22.6	23.8	-2.8	99	12.6
		1899-12-31 14:40:00	120						26	0	131	78	95	106	13.2	19.9	123	186	14		7.36	41	115	143	2.1	0.51	159	2	35	0.5	23.2	24.5	-2.2	98	12.6
		1899-12-31 14:50:00	130						27	0	113	66	79	103	12.3	18.6	119	180	13		7.4	39	180	145	2.2	0.55	149	1.9	36	0.55	24.2	25.4	-0.6	100	13
		1899-12-31 15:00:00	140						28	0	109	62	77	101	11.9	17.9	117	176	12		7.4	37	212	143	2.2	0.49	129	1.9	34	0.49	22.9	24	-1.9	100	12.2
		1899-12-31 15:10:00	150					90	29	2	107	61	76	98	11.3	17.1	115	174	10		7.4	39	209	143	2.4	0.5	116	1.9	34	0.5	24.2	25.4	-0.6	100	12.2
1	2015.1.14	1899-12-31 13:00:00	-60	NS	18	90	0.64		1		107	75	87	105	4.6	2.5	43	23	14	造模开始	7.54	35	448	141	3.3	0.39	134	1	35	0.41	29.9	31	7.4	100	12.6	-342
			-30						2											造模,活性药
			-20	Septic model					3
			-10						4
		1899-12-31 13:55:00	0	Fluid				0	5,6		124	74	88	100	9.4	5.2	50	27	23	液体	7.29	44	305	140	3.1	0.33	163	2.1	44	0.32	21.2	22.6	-5.4	100	15.8
		1899-12-31 13:55:00																			7.29	46	348	140	3.2	0.43	169	2	44	0.41	22.1	23.5	-4.5	100	15.8
		1899-12-31 14:00:00	5						7		123	71	88	98	11.7	6.4	62	34	24		7.26	47	326	143	3.8	0.42	144	2.1	40	0.4	21.1	22.5	-6	100	14.4
		1899-12-31 14:05:00	10						8		159	89	108	100	10.9				23		7.18	60	292	142	3.4	0.42	143	2.1	41	0.38	22.4	24.2	-6	100	14.8
		1899-12-31 14:10:00	15						9		166	83	107	102					23		7.19	57	284	143	4	0.49	160	2.2	40	0.45	21.8	23.5	-6.4	100	14.4
		1899-12-31 14:15:00	20						10		179	82	106	105					23		7.17	59	258	144	4.1	0.53	191	2.3	39	0.48	21.5	23.3	-7	100	14
		1899-12-31 14:20:00	25						11		174	79	107	106					23		7.19	56	257	141	3.8	0.58	220	2.4	36	0.53	21.4	23.1	-6.8	100	13
		1899-12-31 14:25:00	30						12		177	77	108	105					23		7.18	54	237	136	3.1	0.27	198	2.4	34	0.25	20.2	21.9	-8.2	100	12.2
		1899-12-31 14:30:00	35						13		160	72	101	105					23		7.2	53	241	140	3	0.43	195	2.1	37	0.4	20.7	22.3	-7.3	100	13.3
		1899-12-31 14:35:00	40						14		167	81	104	102					23		7.23	51	179	144	3.1	0.56	190	2	36	0.52	21.4	23	-6.2	99	13
		1899-12-31 14:40:00	45						15	4	121	60	79	107					23	CVP 4	7.27	44	233	142	2.8	0.49	185	2	36	0.46	21.2	21.6	-6.7	100	13
		1899-12-31 14:45:00	50						16	4	106	56	73	101					23	CVP 4	7.29	42	241	143	3	0.5	175	1.9	36	0.48	20.2	21.5	-6.4	100	13
		1899-12-31 14:50:00	55						17	4	108	57	81	105					23	CVP 4	7.32	38	275	141	3.1	0.54	161	1.7	35	0.52	19.6	20.8	-6.5	100	12.6
		1899-12-31 14:55:00	60						18	4	87	50	68	93	12.3	6.7	67	36	46	CVP 4	7.31	40	308	142	3.1	0.54			36	0.52	20.1	21.3	-6.2	100	13
		1899-12-31 15:05:00	70						19	4	89	51	68	87	8.2	4.5	47	26	43	CVP 4	7.28	42	243	143	2.9	0.44	174	2.4	35	0.42	19.7	21	-7	100	12.6
		1899-12-31 15:15:00	80						20	4	98	56	71	103	8.2				48	CVP 4	7.27	43	193	146	3	0.56	163	2.6	37	0.53	19.7	21	-7.2	100	13.3
		1899-12-31 15:25:00	90						21	4	90	54	69	105	8.2				48	CVP 4	7.27	43	108	147	3	0.56	138	3	38	0.53	19.7	21	-7.2	97	13.7
		1899-12-31 15:35:00	100						22	1	105	59	76	105	8.2				48	CVP 1	7.24	45	124	143	3.1	0.48	126	3.6	37	0.45	19.3	20.7	-8.1	98	13.3
		1899-12-31 15:45:00	110						23	1	80	47	63	104	8.2				48	CVP 1	7.28	38	76	142	3.2	0.44	113	4.3	37	0.42	17.9	19.1	-8.8	93	13.3
		1899-12-31 15:55:00	120						24	1	74	45	60	103						CVP 1	7.28	36	82	42	3.3	0.44	107	5	37	0.42	16.9	18	-9.8	94	13.3
		1899-12-31 16:05:00	130						25	2	71	41	54	98	5.6	3	28	15	31	CVP 2	7.26	36	70	143	3.5	0.45	107	6.1	36	0.42	16.2	17.3	-10.9	91	13
		1899-12-31 16:15:00	140						26	2	77	46	58	98	6.5	3.5	34	18	32	CVP 2	7.25	35	73	142	3.6	0.42	98	7.1	36	0.39	15.3	16.4	-11.9	92	13
		1899-12-31 16:25:00	150					0	27		75	44	66	95	10.1	5.5	54	30	37	EGDT	7.23	36	71	141	3.7	0.48	88	7.7	35	0.45	15.1	16.2	-12.5	90	12.6
16	2015.1.29	1899-12-31 11:10:00	0	CLP	19	95	0.68		1	9	134	91	104	113	12.6	18.5	110	162	7	CLP（膀胱带血）	7.31	48	51	136	3.1	0.41	212	5.9	37	0.4	24.2	25.7	-2.1	82	13.3
		1899-12-31 11:10:00	0	LPS						9										LPS												7
		1899-12-31 11:15:00	5							9	136	83	98	112	14.7		130	190	6
		1899-12-31 11:20:00	10						2	10	143	81	99	116	16.6		141		5		7.11	89	141	139	3	0.46	171	3.2	38	0.41	28.3	31	-1.2	98	13.7
		1899-12-31 11:25:00	15							10	142	87	102	116	12.5	18.4	108	159	4
		1899-12-31 11:30:00	20						3	10	147	93	107	116	12	17.6	104	153	4		7.08	98	169	139	2.9	0.49	163	2.6	41	0.43	29.1	32.1	-0.9	99	14.8
		1899-12-31 11:35:00	25							14	147	90	105	117	12.9	18.9	113	166	5
		1899-12-31 11:40:00	30						4	11	140	79	96	116	14.5		127	186	5		7.07	96	186	140	2.8	0.49	155	2.3	40	0.43	27.8	30.7	-2.3	99	14.4
		1899-12-31 11:45:00	35							11	140	75	93	115	15.4		133	195	5
		1899-12-31 11:50:00	40						5	11	137	70	87	113	16.3		144		6		7.08	96	182	138	2.7	0.39	149	2.1	39	0.34	28.5	31.4	-1.5	99	14
		1899-12-31 11:55:00	45							11	131	64	83	110	16.3		147		7		.
		1899-12-31 12:00:00	50	NS					6	11	142	68	89	117	18.3		159		7	活性药	7.09	94	184	140	2.8	0.46	145	1.9	38	0.41	28.5	31.4	-1.3	99	13.7
		1899-12-31 12:05:00	55							10	106	64	62	96	13.5	19.8	140		9
		1899-12-31 12:15:00	60	Septic model				8	7,8	10	96	41	57	93	11.3	16.5	117	172	10	造模成功	7.11	94	142	139	2.8	0.51	149	1.9	38	0.45	29.9	32.8	0.4	98	13.7
		1899-12-31 12:15:00	0	Fluid						9	79	35	47	86	6.2	9.1	73	106	11	液体	7.11	92	145	141	2.8	0.52	148	1.9	39	0.46	29.2	32	-0.3	98	14
		1899-12-31 12:20:00	5						9	10	89	36	50	85	7.2	10.6	86	126	9		7.1	90	156	140	2.7	0.45	134	2.5	36	0.4	27.9	30.7	-1.8	99	13
		1899-12-31 12:25:00	10						10	11	140	51	75	100	14.2		170		10		7.11	80	199	142	2.5	0.47	114	2.4	33	0.42	25.4	27.9	-4.1	99	11.9
		1899-12-31 12:30:00	15						11	11	114	43	63	98	17.3		178		8		7.14	78	206	139	2.4	0.5	117	2.6	33	0.45	26.6	29	-2.4	100	11.9
		1899-12-31 12:35:00	20						12	11	115	43	64	98	17.7		181		8		7.13	83	220	139	2.4	0.49	119	2.8	32	0.44	27.6	30.1	-1.6	100	11.5
		1899-12-31 12:40:00	25						13	12	110	43	63	100	18		182		9		7.15	72	235	140	2.1	0.44	104	2.6	30	0.4	25.1	27.3	-3.8	100	10.8
		1899-12-31 12:45:00	30						14	12	108	44	62	100	18		180		9		7.16	74	250	140	2	0.51	107	2.9	31	0.46	26.4	28.7	-2.3	100	11.2
		1899-12-31 12:50:00	35						15	11	97	41	57	100	15.1		151		10		7.16	70	226	141	2	0.49	96	2.3	31	0.44	25	27.1	-3.7	100	11.2
		1899-12-31 12:55:00	40						16	11	91	40	55	100	11.4	16.2	110	162	11		7.16	72	214	141	2.1	0.54	98	2.2	32	0.49	25.7	27.9	-3	100	11.5
		1899-12-31 13:00:00	45						17	11	90	41	55	100	9.6	14	96	140	13		7.18	67	196	138	2	0.36	94	2.2	32	0.33	25	27.1	-3.4	99	11.5
		1899-12-31 13:05:00	50						18	10	87	42	56	98	8.8	13	90	132	13		7.2	63	191	140	2.1	0.44	88	2	33	0.41	24.6	26.5	-3.4	99	11.9
		1899-12-31 13:10:00	55						19	10	85	43	56	96	7.9	11.5	81	118	12		7.2	65	182	141	2.1	0.5	86	2	34	0.46	25.4	27.4	-2.6	99	12.2
		1899-12-31 13:15:00	60						20	10	95	41	56	92	12.3	18.1	133	185	16		7.24	56	205	139	2	0.38	81	1.9	33	0.36	24	25.7	-3.4	100	11.9
		1899-12-31 13:25:00	70						21	10	92	44	57	91	7.9	11.6	87	128	13		7.25	57	211	138	2.1	0.33	84	2.2	35	0.31	25	26.7	-2.2	100	12.6
		1899-12-31 13:35:00	80						22	10	90	44	57	90	7.2	10.6	80	117	12		7.25	55	193	140	2.2	0.36	76	2.1	35	0.34	24.1	25.8	-3.1	100	12.6
		1899-12-31 13:45:00	90						23	10	91	46	59	91	7.5	11	84	123	13		7.25	58	198	140	2.3	0.5	71	2.1	37	0.47	25.4	27.2	-1.8	100	13.3
		1899-12-31 13:55:00	100						24	9	94	48	61	90	8	11.7	88	128	13		7.26	56	204	140	2.3	0.48	64	2.1	38	0.45	25.1	26.8	-2	100	13.7
		1899-12-31 14:05:00	110						25	9	96	49	62	93	8.4	12.3	91	133	12		7.26	54	207	142	2.4	0.46	56	2	38	0.43	24.2	25.9	-2.9	100	13.7
		1899-12-31 14:15:00	120						26	9	95	50	64	95	8.6	12.6	91	134	12		7.26	54	190	138	2.4	0.33	56	2.2	38	0.31	24.2	25.9	-2.9	100	13.7
		1899-12-31 14:25:00	130						27	9	96	52	65	96	8.9	13	92	136	12		7.27	53	197	139	2.5	0.38	50	2	38	0.36	24.3	25.9	-2.6	100	13.7
		1899-12-31 14:35:00	140						28	9	100	53	68	96	10.6	14.8	107	160	18		7.29	52	199	141	2.6	0.47	47	1.9	39	0.45	25	26.6	-1.6	100	14
		1899-12-31 14:45:00	150					7	29	9	90	49	61	96	8.5	12.4	88	129	12	取组织	7.28	56	222	141	2.8	0.47	48	2	40	0.45	26.3	28	-0.4	100	14.4
